# Supplementary material for: (2,2′-Bipyridine)bis­(3-carboxy­pyrazine-2-carboxyl­ato)copper(II) dihydrate
Source: Acta Crystallogr Sect E Struct Rep Online. 2008 Jul 26;64(Pt 8):m1067. doi: 10.1107/S1600536808022885 (PMC2961978; doi:10.1107/S1600536808022885)
Supplement: Supplementary file 2 [file e-64-m1067-Isup2.hkl]

# 
# h,k,l, Fc-squared, Fo-squared, sigma(Fo-squared) and status flag 
# 
data_I
_shelx_title ' Cupzdc in C2/c' 
_shelx_refln_list_code          4 
_shelx_F_calc_maximum      346.36 
_exptl_crystal_F_000      1204.00 
_reflns_d_resolution_high  0.7001 
 
loop_ 
 _symmetry_equiv_pos_as_xyz 
 'x, y, z' 
 '-x, y, -z+1/2' 
 'x+1/2, y+1/2, z' 
 '-x+1/2, y+1/2, -z+1/2' 
 '-x, -y, -z' 
 'x, -y, z-1/2' 
 '-x+1/2, -y+1/2, -z' 
 'x+1/2, -y+1/2, z-1/2' 
 
_cell_length_a    18.3080 
_cell_length_b     9.2168 
_cell_length_c    16.3235 
_cell_angle_alpha  90.000 
_cell_angle_beta  122.480 
_cell_angle_gamma  90.000 
 
_shelx_F_squared_multiplier     1.000 
 
loop_ 
 _refln_index_h 
 _refln_index_k 
 _refln_index_l 
 _refln_F_squared_calc 
 _refln_F_squared_meas 
 _refln_F_squared_sigma 
 _refln_observed_status 
   2   0   0    66293.05    60525.41    573.46 o 
   4   0   0       62.91       73.45      5.16 o 
   6   0   0      399.09      354.16      7.00 o 
  10   0   0    28763.66    30058.55    360.84 o 
  12   0   0    10207.73    10452.20    134.86 o 
  14   0   0      102.59      152.13      9.71 o 
  16   0   0      127.44      112.63      8.80 o 
  18   0   0      103.83      120.23     12.46 o 
  20   0   0     1065.35     1202.71     49.59 o 
  22   0   0     4840.60     5187.65    120.28 o 
   1   1   0     5872.28     6077.34     40.82 o 
   3   1   0    39347.25    39181.41    504.24 o 
   5   1   0     6153.53     6282.66     91.66 o 
   7   1   0     1284.80     1141.62     10.47 o 
   9   1   0      345.70      324.17     12.50 o 
  11   1   0     1114.32     1142.21     12.32 o 
  13   1   0     5305.76     5220.39     39.29 o 
  15   1   0      325.06      402.29      8.97 o 
  17   1   0     1318.47     1349.83     21.58 o 
  19   1   0       14.86       14.49      9.45 o 
  21   1   0       54.19       55.42     18.96 o 
   0   2   0    35276.16    36634.45    435.35 o 
   2   2   0    18903.79    20528.64    124.12 o 
   4   2   0    15979.04    16559.58    145.94 o 
   6   2   0      857.67     1036.80     13.00 o 
   8   2   0      181.41      201.98      4.42 o 
  10   2   0      417.62      372.86      6.39 o 
  12   2   0      673.56      621.15      8.98 o 
  14   2   0     1504.25     1327.57     22.16 o 
  16   2   0        5.84       -5.39      6.68 o 
  18   2   0       44.12       69.34      9.12 o 
  20   2   0       91.09      132.17     12.99 o 
   1   3   0     5203.63     5408.82     36.31 o 
   3   3   0    55416.14    56988.86    431.87 o 
   5   3   0     5997.60     6682.73     50.10 o 
   7   3   0     5587.52     5245.88     46.66 o 
   9   3   0     5255.42     5373.97     38.28 o 
  11   3   0      235.37      210.23      7.27 o 
  13   3   0     4614.26     4484.07     44.94 o 
  15   3   0     1413.24     1463.02     22.47 o 
  17   3   0      302.55      325.51     12.69 o 
  19   3   0      615.53      710.21     18.11 o 
  21   3   0      103.70      114.21     13.66 o 
   0   4   0     4632.53     4107.21     41.00 o 
   4   4   0     7650.73     7760.53     67.04 o 
   6   4   0     4720.21     4554.37     36.45 o 
   8   4   0     6685.70     6466.29     57.40 o 
  10   4   0     1405.62     1436.10     19.60 o 
  12   4   0      246.92      254.87      9.82 o 
  14   4   0     6815.28     6704.65     63.71 o 
  16   4   0     2644.12     2563.96     32.88 o 
  18   4   0     1817.07     1830.86     28.31 o 
  20   4   0      491.76      499.78     17.27 o 
   1   5   0     6320.23     6597.78     45.29 o 
   3   5   0      666.85      587.52      8.18 o 
   5   5   0     3344.50     3722.85     42.95 o 
   7   5   0     2118.93     2302.86     32.67 o 
   9   5   0     2835.41     2624.87     29.51 o 
  11   5   0     7324.42     7367.49     67.38 o 
  13   5   0      429.70      437.24     13.95 o 
  15   5   0       52.50       47.55      8.31 o 
  17   5   0       38.63       14.67      8.41 o 
  19   5   0       25.46       12.80      9.16 o 
   0   6   0     2503.75     2320.16     27.38 o 
   2   6   0     1758.82     1908.06     16.71 o 
   4   6   0       38.49       32.14      3.50 o 
   6   6   0     1203.20     1313.60     16.49 o 
   8   6   0      121.42      144.63      7.74 o 
  10   6   0      811.19      767.37     16.14 o 
  12   6   0      886.95      858.48     17.58 o 
  14   6   0       97.59       95.64      9.23 o 
  16   6   0       10.75       20.99      8.52 o 
  18   6   0      682.64      646.99     22.40 o 
   1   7   0    12652.69    13099.72     87.40 o 
   3   7   0      302.45      346.74      7.60 o 
   5   7   0     4721.29     4343.65     48.08 o 
   7   7   0       17.44       18.62      5.94 o 
   9   7   0       39.54       40.29      7.13 o 
  11   7   0     1808.59     1687.72     25.03 o 
  13   7   0     1408.74     1344.80     23.19 o 
  15   7   0      328.92      258.92     12.41 o 
  17   7   0      145.74      125.60     11.69 o 
   0   8   0     5545.01     5739.99     60.26 o 
   2   8   0     3187.62     3284.85     30.43 o 
   4   8   0     1935.37     1983.18     21.58 o 
   6   8   0      614.37      605.13     17.99 o 
   8   8   0     2196.39     2181.68     28.49 o 
  10   8   0     1840.13     1654.82     25.26 o 
  12   8   0     1771.37     1805.19     27.47 o 
  14   8   0     1187.12     1087.50     22.23 o 
  16   8   0      316.51      327.01     14.90 o 
   1   9   0     1208.67     1145.35     14.15 o 
   3   9   0      440.60      436.39     11.59 o 
   5   9   0      260.03      230.50     10.23 o 
   7   9   0     2054.77     1867.83     32.63 o 
   9   9   0     1002.20      928.91     19.46 o 
  11   9   0      308.27      316.86     13.15 o 
  13   9   0     1427.11     1456.22     25.98 o 
  15   9   0      649.13      752.49     20.54 o 
   0  10   0        6.75       13.13      7.15 o 
   2  10   0     1452.51     1461.10     21.70 o 
   4  10   0     2066.27     2030.84     27.86 o 
   6  10   0       69.83       75.52      8.78 o 
   8  10   0     1066.51     1094.20     21.33 o 
  10  10   0      174.32      194.91     11.87 o 
  12  10   0       88.98       87.62     10.92 o 
  14  10   0      317.71      301.39     16.19 o 
   1  11   0     1456.38     1546.62     24.33 o 
   3  11   0      185.09      201.34     10.75 o 
   5  11   0     1141.65     1086.22     22.09 o 
   7  11   0      374.66      338.28     13.77 o 
   9  11   0     2174.85     2186.84     32.54 o 
  11  11   0     2290.59     2244.52     34.12 o 
   0  12   0      756.37      794.11     40.26 o 
   2  12   0      360.03      333.54     16.26 o 
   4  12   0       94.80       98.30     10.48 o 
   6  12   0       47.41       49.15     10.04 o 
   8  12   0      404.81      444.19     17.54 o 
   1  13   0      333.67      338.14     23.04 o 
   3  13   0        1.28       -3.79     12.13 o 
 -21   1   1       52.86       51.55     15.49 o 
 -19   1   1      260.70      248.57     11.08 o 
 -17   1   1     1536.99     1536.25     19.54 o 
 -15   1   1       28.21       15.36      4.36 o 
 -13   1   1     3357.14     3438.49     31.25 o 
 -11   1   1     2552.97     2421.06     20.23 o 
  -9   1   1     5702.16     5726.42     59.61 o 
  -7   1   1     4810.69     5119.74     36.49 o 
  -3   1   1    36216.42    37044.02    245.30 o 
  -1   1   1     8001.63     8787.55     73.64 o 
   1   1   1     2875.86     2799.73     23.38 o 
   3   1   1     5377.64     5843.86     55.39 o 
   5   1   1     4176.12     3757.50     26.40 o 
   7   1   1     2942.54     2862.31     21.73 o 
   9   1   1     2909.78     2720.67     22.52 o 
  11   1   1     2491.04     2501.52     21.48 o 
  13   1   1     5088.35     4777.47     36.97 o 
  15   1   1     3360.11     3270.00     31.68 o 
  17   1   1      226.44      235.10     10.68 o 
  19   1   1     1697.52     1680.11     31.13 o 
  21   1   1       70.36       42.31     16.40 o 
 -22   2   1      664.15      673.51     30.43 o 
 -20   2   1      903.07      930.38     19.75 o 
 -18   2   1     1092.69     1108.16     20.13 o 
 -16   2   1     1429.69     1334.34     23.58 o 
 -14   2   1       19.44       27.88      6.46 o 
 -12   2   1     4005.28     4096.12     58.58 o 
 -10   2   1     6201.46     6148.99     57.58 o 
  -8   2   1    13222.66    13521.50     94.46 o 
  -6   2   1     8056.92     7707.00     54.05 o 
  -4   2   1       28.84       42.13      5.89 o 
  -2   2   1     4771.41     5428.36     36.77 o 
   0   2   1     5682.11     5789.03     38.06 o 
   2   2   1   119966.03   114576.93   1977.35 o 
   4   2   1    13677.46    14451.29    101.98 o 
   6   2   1    11298.51    11444.75     75.15 o 
   8   2   1     7152.37     6971.57     48.06 o 
  10   2   1     5876.75     5447.42     47.34 o 
  12   2   1     3830.39     3960.94     31.19 o 
  14   2   1     3189.48     3182.73     31.52 o 
  16   2   1     3438.60     3344.78     38.30 o 
  18   2   1      477.16      477.15     20.34 o 
  20   2   1       46.57       57.39     11.70 o 
 -21   3   1     4651.75     4914.10     63.80 o 
 -19   3   1     1167.84     1153.27     21.81 o 
 -17   3   1     2132.95     2087.54     28.41 o 
 -15   3   1     2799.64     2723.47     36.19 o 
 -13   3   1       58.25       62.45      6.67 o 
 -11   3   1     4491.29     4521.56     39.99 o 
  -9   3   1     4447.24     4335.93     35.35 o 
  -7   3   1     3585.61     3510.42     28.73 o 
  -5   3   1     1942.08     1721.31     15.61 o 
  -1   3   1     3996.71     4176.80     28.91 o 
   1   3   1     3570.60     3672.20     25.56 o 
   3   3   1     1924.31     2065.42     17.16 o 
   5   3   1    47833.82    50568.08    596.51 o 
   7   3   1     1793.99     2043.88     27.75 o 
   9   3   1      103.89       73.44      4.40 o 
  11   3   1     1602.20     1545.94     18.81 o 
  13   3   1       68.68       75.25      7.94 o 
  15   3   1     1911.93     1890.73     26.56 o 
  17   3   1       28.42       21.46      8.45 o 
  19   3   1       96.61       62.15     10.01 o 
 -20   4   1        0.83        6.15      9.21 o 
 -18   4   1      184.81      203.48     11.53 o 
 -16   4   1      708.30      684.58     16.20 o 
 -14   4   1      366.86      376.69     26.91 o 
 -12   4   1      315.96      306.12     10.46 o 
 -10   4   1      514.83      532.31     15.62 o 
  -8   4   1      322.18      329.03     11.72 o 
  -4   4   1     3313.62     3838.01     27.62 o 
   0   4   1     7900.98     8247.23     56.73 o 
   2   4   1      488.04      602.49      6.79 o 
   4   4   1     4410.57     4734.12     47.96 o 
   6   4   1    13086.02    14287.78    115.95 o 
   8   4   1      431.23      411.51     10.15 o 
  10   4   1     3578.10     3259.83     34.71 o 
  12   4   1      927.88      898.13     16.92 o 
  14   4   1       27.04       17.93      7.38 o 
  16   4   1      116.10      118.94      9.99 o 
  18   4   1      107.31      145.37     11.55 o 
  20   4   1        5.54       -2.79      9.35 o 
 -19   5   1      782.70      722.39     18.83 o 
 -17   5   1      759.57      747.25     18.03 o 
 -15   5   1       51.23       56.97      8.16 o 
 -13   5   1     5220.22     5115.21     51.05 o 
 -11   5   1     9738.31     9529.12     83.22 o 
  -9   5   1      617.91      592.63      9.10 o 
  -7   5   1     1716.77     1551.23     16.29 o 
  -3   5   1     2185.96     1859.13     21.59 o 
  -1   5   1     4058.04     4249.07     30.65 o 
   1   5   1     9581.18    10225.32     67.88 o 
   3   5   1     9100.00     9122.20     68.37 o 
   5   5   1    12770.52    13082.54    141.03 o 
   7   5   1     5917.58     6058.06     55.15 o 
   9   5   1     3791.81     3837.51     39.44 o 
  11   5   1     5672.14     5489.23     80.52 o 
  13   5   1     1283.30     1276.81     21.52 o 
  15   5   1     1929.46     1862.91     27.74 o 
  17   5   1       27.44       19.03      8.81 o 
  19   5   1       38.10       46.07     10.61 o 
 -20   6   1       86.21       61.75     11.27 o 
 -18   6   1      314.52      287.83     13.56 o 
 -16   6   1      401.91      398.63     14.26 o 
 -14   6   1     4121.71     4028.42     44.29 o 
 -12   6   1     7728.00     7540.27     69.92 o 
 -10   6   1     2229.55     2290.81     27.95 o 
  -8   6   1    10220.66     9673.62    100.44 o 
  -6   6   1     1593.97     1620.01     17.38 o 
  -4   6   1     3203.37     3280.30     25.45 o 
  -2   6   1    14644.50    15101.37    137.72 o 
   0   6   1     5066.85     5342.74     38.34 o 
   2   6   1    13912.97    13798.97     94.66 o 
   4   6   1      193.93      181.21      5.10 o 
   8   6   1     1607.55     1554.60     21.73 o 
  10   6   1     1858.64     1870.74     25.52 o 
  12   6   1     3114.24     2939.01     35.48 o 
  14   6   1     2241.52     2173.43     30.56 o 
  16   6   1      424.63      372.28     14.49 o 
  18   6   1      809.80      825.54     20.94 o 
 -19   7   1       33.62       26.63     10.41 o 
 -17   7   1       41.44       57.94      9.94 o 
 -15   7   1      200.75      187.19     11.16 o 
 -13   7   1      111.45      157.07     26.37 o 
 -11   7   1     2263.21     2225.52     29.02 o 
  -9   7   1     1839.28     2040.07     26.35 o 
  -7   7   1      558.60      690.51     11.34 o 
  -5   7   1     1054.80     1052.83     15.76 o 
  -3   7   1        3.66        8.41      3.59 o 
  -1   7   1     5486.33     5425.66     39.76 o 
   1   7   1     3266.49     3335.39     26.63 o 
   3   7   1      200.71      196.76      7.60 o 
   5   7   1      583.66      596.45     12.97 o 
   7   7   1     2727.73     2595.39     46.18 o 
   9   7   1     1379.85     1361.88     26.18 o 
  11   7   1     1719.46     1544.44     37.11 o 
  13   7   1      410.57      378.73     17.07 o 
  15   7   1      361.38      366.18     14.76 o 
  17   7   1      255.21      269.16     14.19 o 
 -18   8   1      234.70      247.04     14.19 o 
 -16   8   1      582.84      565.92     18.06 o 
 -14   8   1      438.68      438.05     15.53 o 
 -12   8   1       85.17       91.90      9.21 o 
 -10   8   1     1465.55     1406.05     22.64 o 
  -8   8   1     3936.58     3486.61     38.47 o 
  -6   8   1      814.60      818.85     13.37 o 
  -4   8   1      940.63     1003.27     13.15 o 
  -2   8   1      274.83      268.68      7.15 o 
   0   8   1       46.16       72.02      5.82 o 
   2   8   1      848.45      930.96     22.71 o 
   4   8   1      725.70      737.55     12.32 o 
   6   8   1      685.59      547.49     13.90 o 
   8   8   1       12.80        3.58      7.13 o 
  10   8   1      211.91      231.09     11.41 o 
  12   8   1      145.90      142.24     10.60 o 
  14   8   1      819.09      835.05     20.42 o 
  16   8   1        9.70       13.35     10.06 o 
 -15   9   1      120.28       99.59     11.03 o 
 -13   9   1      459.85      391.79     14.92 o 
 -11   9   1     3119.20     3008.70     37.47 o 
  -9   9   1     2472.62     2372.95     31.19 o 
  -7   9   1     2759.34     2720.11     33.20 o 
  -5   9   1     3418.34     3466.90     39.08 o 
  -3   9   1     4173.88     4036.90     36.88 o 
  -1   9   1       28.08       32.69      4.91 o 
   1   9   1     3211.99     3310.34     30.13 o 
   3   9   1     2501.26     2606.65     26.91 o 
   5   9   1     1339.95     1397.66     28.95 o 
   7   9   1     2610.94     2377.52     31.20 o 
   9   9   1       33.29       27.68      8.34 o 
  11   9   1       49.41       45.98      9.28 o 
  13   9   1      204.65      219.51     13.10 o 
  15   9   1     1762.51     1804.86     31.05 o 
 -14  10   1       41.18       48.06     10.58 o 
 -12  10   1      244.79      226.91     12.74 o 
 -10  10   1     1299.93     1244.07     23.10 o 
  -8  10   1     1505.98     1510.64     24.77 o 
  -6  10   1      385.23      417.50     14.02 o 
  -4  10   1       31.32       34.03      7.65 o 
  -2  10   1      619.95      675.19     14.15 o 
   0  10   1     1286.96     1286.11     15.91 o 
   2  10   1     2124.90     2145.41     28.08 o 
   4  10   1     2188.76     2210.41     29.78 o 
   6  10   1      946.80      991.03     19.81 o 
   8  10   1      600.02      594.66     16.99 o 
  10  10   1      554.51      569.83     17.58 o 
  12  10   1       43.94       30.71     10.17 o 
 -11  11   1      186.02      176.52     18.44 o 
  -9  11   1       59.89       59.74     10.18 o 
  -7  11   1       13.78       17.55      8.50 o 
  -5  11   1      226.00      275.46     15.43 o 
  -3  11   1      110.43      139.42      9.69 o 
  -1  11   1      128.41      131.51     10.59 o 
   1  11   1        1.29        8.69      7.47 o 
   3  11   1      653.34      680.66     17.26 o 
   5  11   1       10.37       11.12      8.48 o 
   7  11   1        6.87        0.52      8.79 o 
   9  11   1       54.65       48.00     10.09 o 
  11  11   1       61.89       93.51     11.53 o 
  -8  12   1       43.65       55.84     10.77 o 
  -6  12   1      447.28      424.83     15.30 o 
  -4  12   1       78.80       65.02     12.17 o 
  -2  12   1      242.08      266.27     15.43 o 
   0  12   1      510.93      535.78     24.03 o 
   2  12   1        5.59       24.99     13.53 o 
   4  12   1      597.29      546.51     17.33 o 
   6  12   1      909.04      891.67     22.32 o 
   8  12   1       95.61       97.86     11.64 o 
  -3  13   1     1124.25     1229.29     37.49 o 
  -1  13   1      134.02      150.60     18.92 o 
   1  13   1      933.26     1019.71     34.11 o 
 -22   0   2     2115.57     2188.05     68.37 o 
 -20   0   2     1585.43     1516.55     53.76 o 
 -18   0   2      599.76      654.35     16.15 o 
 -16   0   2     4627.48     5177.14     56.46 o 
 -14   0   2     4461.13     4262.28     46.74 o 
 -12   0   2     3116.12     3177.23     43.49 o 
 -10   0   2    12989.06    12784.34    118.98 o 
  -6   0   2    14142.16    13212.54    119.94 o 
  -4   0   2       29.51       38.26      1.98 o 
  -2   0   2     6742.99     7668.64     63.96 o 
   0   0   2     9900.17    10196.21     93.36 o 
   4   0   2    16238.55    15974.27    145.04 o 
   6   0   2       32.99       22.17      5.83 o 
   8   0   2      805.74      800.69     13.84 o 
  10   0   2    18021.15    17872.59    174.02 o 
  12   0   2     4935.82     5116.65     55.11 o 
  14   0   2       31.27       61.84      7.55 o 
  16   0   2     3270.42     3360.71     53.35 o 
  18   0   2     1244.47     1201.97     48.60 o 
  20   0   2     1756.48     1894.22     64.81 o 
 -23   1   2      916.03      959.38     61.61 o 
 -21   1   2      339.72      294.69     20.17 o 
 -19   1   2     3108.39     3202.68     36.94 o 
 -17   1   2       39.09       58.49      7.09 o 
 -15   1   2       32.81       35.09      4.89 o 
 -13   1   2     5708.11     5862.71     42.58 o 
 -11   1   2      169.94      136.28      4.46 o 
  -9   1   2       19.26       32.76      6.57 o 
  -7   1   2     7125.14     7585.94     50.33 o 
  -5   1   2       19.31       19.41      1.67 o 
  -3   1   2     9067.17     9374.15     96.35 o 
  -1   1   2    26053.58    26264.01    263.21 o 
   1   1   2     1542.06     1790.09     20.96 o 
   3   1   2     3718.31     3691.49     25.53 o 
   5   1   2      819.01      699.06      8.06 o 
   7   1   2    11547.50    11395.76     75.36 o 
   9   1   2     1947.34     2087.05     18.26 o 
  11   1   2      431.52      385.43      8.05 o 
  13   1   2     1087.48     1179.52     14.21 o 
  15   1   2      631.97      715.03     18.33 o 
  17   1   2     1178.19     1264.55     26.10 o 
  19   1   2       93.74       83.80     11.85 o 
 -22   2   2      562.27      652.48     21.46 o 
 -20   2   2       18.13       22.31      8.32 o 
 -18   2   2      146.82      165.64      9.52 o 
 -16   2   2      399.53      422.79     12.47 o 
 -14   2   2     1446.19     1499.51     15.42 o 
 -12   2   2     1761.81     1768.80     18.84 o 
 -10   2   2      123.36      154.74      4.29 o 
  -8   2   2     6262.64     6626.35     47.96 o 
  -6   2   2     1340.39     1328.90     11.09 o 
  -4   2   2     2569.45     2584.82     25.49 o 
   0   2   2     2068.23     2056.55     14.93 o 
   2   2   2    15135.06    16694.37    116.56 o 
   4   2   2    21511.62    24534.75    178.29 o 
   6   2   2      728.00      714.67      7.78 o 
   8   2   2     5282.96     5639.47     40.15 o 
  10   2   2        0.21        3.84      5.31 o 
  12   2   2       76.89       59.11      5.46 o 
  14   2   2      314.85      298.42      9.46 o 
  16   2   2        6.15       -2.83      7.31 o 
  18   2   2      642.44      718.34     18.10 o 
  20   2   2      560.99      598.86     22.77 o 
 -21   3   2     2438.41     2417.01     38.67 o 
 -19   3   2     8236.65     8274.35     77.64 o 
 -17   3   2     2312.39     2309.99     29.63 o 
 -15   3   2      286.63      261.06     10.19 o 
 -13   3   2     3642.52     3566.54     40.36 o 
 -11   3   2       26.39       45.63      9.76 o 
  -9   3   2    10832.33    10594.79     77.92 o 
  -7   3   2    18887.54    18713.44    148.03 o 
  -5   3   2     2666.80     2635.37     38.87 o 
  -1   3   2      852.10      970.94      8.51 o 
   1   3   2     8540.66     8172.31     54.60 o 
   3   3   2    58006.09    61614.74    508.22 o 
   5   3   2     9304.31     9944.00     72.55 o 
   7   3   2     3414.09     3231.05     27.79 o 
   9   3   2      407.10      388.70      8.10 o 
  11   3   2      371.61      359.36      8.64 o 
  13   3   2     5225.93     5127.47     51.30 o 
  15   3   2     3226.65     3180.47     40.97 o 
  17   3   2     1169.66     1187.47     22.34 o 
  19   3   2      331.10      323.92     14.39 o 
 -22   4   2     1989.90     1967.19     30.94 o 
 -20   4   2     2601.92     2539.17     36.60 o 
 -18   4   2      690.09      663.77     16.85 o 
 -16   4   2     1942.57     1940.68     26.65 o 
 -14   4   2       98.58       89.15      8.08 o 
 -12   4   2     1347.10     1259.19     15.04 o 
 -10   4   2     4982.63     5036.75     47.32 o 
  -8   4   2     2097.62     2068.06     19.62 o 
  -6   4   2    19643.77    20360.58    146.98 o 
  -4   4   2    17504.78    17789.75    128.47 o 
  -2   4   2     3248.04     2990.79     27.84 o 
   0   4   2     5393.34     5162.25     35.57 o 
   2   4   2    24011.05    26342.89    167.76 o 
   4   4   2    39564.13    41399.33    286.49 o 
   6   4   2    13131.40    13554.79    103.99 o 
   8   4   2     5008.23     5055.71     59.70 o 
  10   4   2      579.25      517.08     12.70 o 
  12   4   2     1193.08     1108.65     19.31 o 
  14   4   2      873.58      841.46     18.02 o 
  16   4   2     2931.87     2925.12     37.10 o 
  18   4   2     2309.80     2356.10     34.16 o 
 -21   5   2      144.67      138.43     11.64 o 
 -19   5   2      234.57      217.45     12.13 o 
 -17   5   2      132.86      125.86      9.97 o 
 -15   5   2      278.62      260.89     10.90 o 
 -13   5   2     2130.73     2136.65     27.17 o 
 -11   5   2     3592.36     3465.61     42.11 o 
  -9   5   2     4571.41     4701.71     42.17 o 
  -7   5   2     3007.77     3380.30     36.09 o 
  -5   5   2     2919.75     2877.80     23.74 o 
  -3   5   2      411.81      337.07      8.08 o 
  -1   5   2       12.35       12.63      3.20 o 
   1   5   2     6244.78     6046.34     63.59 o 
   3   5   2      444.01      384.35     13.42 o 
   5   5   2      185.39      212.79      8.52 o 
   7   5   2    10444.33    10689.67     90.97 o 
   9   5   2      444.96      450.11     12.34 o 
  11   5   2      409.90      352.50     12.41 o 
  13   5   2     1917.38     1839.48     26.85 o 
  15   5   2      346.19      333.77     13.37 o 
  17   5   2      495.55      482.08     16.83 o 
  19   5   2      144.67      172.27     13.17 o 
 -20   6   2      745.87      750.56     20.07 o 
 -18   6   2      213.58      219.96     12.09 o 
 -16   6   2      362.15      368.89     33.50 o 
 -14   6   2       81.65       79.62      8.47 o 
 -12   6   2     1666.04     1632.69     23.38 o 
 -10   6   2     2127.01     1905.61     24.36 o 
  -8   6   2      240.75      277.29      9.97 o 
  -6   6   2      911.24      948.71     12.56 o 
  -4   6   2      416.89      480.36      7.32 o 
  -2   6   2      142.06       97.29      4.08 o 
   0   6   2     3157.43     3304.48     25.66 o 
   2   6   2     8494.45     9097.75     61.89 o 
   4   6   2      998.62     1162.59     16.36 o 
   6   6   2     3749.53     4099.69     41.17 o 
   8   6   2      949.73     1000.61     20.36 o 
  10   6   2      214.64      210.67     10.10 o 
  12   6   2     1055.28      982.10     19.83 o 
  14   6   2       26.14       14.86      8.53 o 
  16   6   2      371.49      361.29     14.63 o 
  18   6   2       83.50       75.40     11.63 o 
 -19   7   2      565.58      569.67     18.36 o 
 -17   7   2      228.88      209.81     11.98 o 
 -15   7   2      972.66      960.62     20.13 o 
 -13   7   2     1388.14     1364.86     22.56 o 
 -11   7   2     6854.25     6617.56     66.86 o 
  -9   7   2     1052.18     1206.33     19.09 o 
  -7   7   2       19.37       32.27      6.14 o 
  -5   7   2     2839.45     2859.02     23.73 o 
  -3   7   2     7387.16     7420.92     52.25 o 
  -1   7   2    15724.34    15308.05    101.21 o 
   1   7   2       59.40       62.85      4.20 o 
   3   7   2      527.21      495.18     10.12 o 
   5   7   2     4391.38     4581.69     52.48 o 
   7   7   2     5572.91     5643.57     54.82 o 
   9   7   2     7896.89     7494.45     70.36 o 
  11   7   2     3464.30     3410.98     40.24 o 
  13   7   2      152.78      116.47     11.44 o 
  15   7   2      569.37      611.35     18.50 o 
  17   7   2     1768.69     1817.06     31.06 o 
 -18   8   2     1969.20     1918.70     31.53 o 
 -16   8   2      746.40      689.64     18.80 o 
 -14   8   2      918.73      917.09     19.78 o 
 -12   8   2     1364.27     1310.59     22.47 o 
 -10   8   2     2979.19     2901.55     34.67 o 
  -8   8   2    10802.15    10601.07     92.64 o 
  -6   8   2    10307.01     9973.14     87.83 o 
  -4   8   2       37.37       36.13      4.29 o 
  -2   8   2      115.34      107.23      5.21 o 
   0   8   2      423.96      433.92      8.50 o 
   2   8   2     3305.75     3344.21     27.62 o 
   4   8   2     5788.33     5642.89     60.94 o 
   6   8   2       27.69       25.47      7.32 o 
   8   8   2      103.58       93.05      8.85 o 
  10   8   2      596.78      592.22     16.45 o 
  12   8   2     1489.81     1445.30     25.46 o 
  14   8   2     1956.86     1898.22     30.76 o 
  16   8   2     1135.68     1121.99     25.63 o 
 -17   9   2       16.63       13.21     10.56 o 
 -15   9   2      123.01      117.52     11.15 o 
 -13   9   2      398.26      398.68     14.95 o 
 -11   9   2        2.56        4.64      7.71 o 
  -9   9   2     1310.15     1189.58     21.00 o 
  -7   9   2      947.27      892.15     17.73 o 
  -5   9   2      650.97      689.63     13.23 o 
  -3   9   2      504.16      494.07     13.24 o 
  -1   9   2      550.67      536.25     10.02 o 
   1   9   2       31.32       40.32      4.94 o 
   3   9   2      130.97      144.55      9.19 o 
   5   9   2      413.11      350.52     12.75 o 
   7   9   2      490.66      464.75     14.98 o 
   9   9   2     1096.03     1046.89     21.11 o 
  11   9   2      383.33      332.23     14.01 o 
  13   9   2        2.20        0.97      9.32 o 
 -14  10   2      780.70      774.66     25.33 o 
 -12  10   2      107.30       91.39     10.28 o 
 -10  10   2       26.16       13.63      8.30 o 
  -8  10   2      552.35      528.30     21.38 o 
  -6  10   2     1342.95     1313.22     22.16 o 
  -4  10   2      486.19      503.58     12.40 o 
  -2  10   2      717.94      666.18     13.26 o 
   0  10   2        4.16        5.31      5.91 o 
   2  10   2      580.49      628.43     15.41 o 
   4  10   2       56.72       58.60      8.67 o 
   6  10   2       37.04       34.24      8.81 o 
   8  10   2      928.99      880.33     20.03 o 
  10  10   2       31.51       33.00      9.80 o 
  12  10   2      472.73      479.46     30.01 o 
 -13  11   2       23.42       45.54     10.54 o 
 -11  11   2     1293.62     1240.64     24.68 o 
  -9  11   2     2622.28     2646.39     35.60 o 
  -7  11   2      379.82      359.92     13.83 o 
  -5  11   2     3057.72     3090.94     44.82 o 
  -3  11   2      983.95      957.61     18.85 o 
  -1  11   2      778.58      775.67     17.47 o 
   1  11   2      487.55      504.06     18.65 o 
   3  11   2     1084.04     1136.38     21.94 o 
   5  11   2     1485.44     1459.25     25.22 o 
   7  11   2      682.73      697.91     21.02 o 
   9  11   2       11.54       -0.04      9.66 o 
 -10  12   2      672.24      668.15     19.57 o 
  -8  12   2      367.98      344.03     14.74 o 
  -6  12   2      388.76      376.26     14.77 o 
  -4  12   2      202.69      187.37     17.08 o 
  -2  12   2      977.13     1074.70     33.01 o 
   0  12   2     1212.57     1229.97     27.72 o 
   2  12   2      496.69      483.55     19.68 o 
   4  12   2        8.89        7.81      9.19 o 
   6  12   2      282.41      282.21     14.30 o 
  -3  13   2        6.83        8.67     15.95 o 
  -1  13   2       27.78       11.66     21.23 o 
   1  13   2        0.98        7.38     15.28 o 
 -23   1   3       27.60       39.01     15.66 o 
 -21   1   3      466.45      486.93     14.70 o 
 -19   1   3     2465.14     2531.79     31.08 o 
 -17   1   3    14430.69    14040.05     95.41 o 
 -15   1   3     7009.77     6752.74     48.93 o 
 -13   1   3     3465.68     3389.97     26.86 o 
 -11   1   3     2672.38     2614.44     20.99 o 
  -9   1   3       93.16       76.09      3.08 o 
  -7   1   3     2537.02     2311.40     17.26 o 
  -5   1   3    20696.27    21447.53    150.37 o 
  -3   1   3      222.91      261.19      7.24 o 
  -1   1   3      191.85      172.39      2.62 o 
   1   1   3       91.78       93.69      3.66 o 
   3   1   3     2439.02     2244.08     16.88 o 
   5   1   3    28204.39    30410.76    193.43 o 
   7   1   3     9696.65    10519.08     70.40 o 
   9   1   3    17786.72    18338.14    120.05 o 
  11   1   3     1879.35     1895.60     18.42 o 
  13   1   3      678.66      597.46     12.12 o 
  15   1   3     2014.38     2191.13     49.75 o 
  17   1   3      516.33      504.17     25.35 o 
  19   1   3       48.51       13.27     15.61 o 
 -22   2   3     2088.12     2122.45     32.81 o 
 -20   2   3     2214.53     2211.25     29.70 o 
 -18   2   3     3330.92     3219.73     43.06 o 
 -16   2   3     1253.79     1209.73     15.53 o 
 -14   2   3     7400.59     7477.70     52.98 o 
 -10   2   3     3564.71     3501.77     26.22 o 
  -8   2   3    29785.16    30862.21    213.32 o 
  -6   2   3     1201.90     1050.16     23.34 o 
  -4   2   3    16595.87    16929.29    108.09 o 
  -2   2   3       38.44       31.59      4.12 o 
   0   2   3      578.63      549.12      7.36 o 
   2   2   3     7935.54     7402.15     45.66 o 
   4   2   3     4925.87     5119.75     35.63 o 
   6   2   3    19130.53    19929.71    128.72 o 
   8   2   3     6052.83     5917.80     42.33 o 
  10   2   3     2610.88     2680.63     22.87 o 
  12   2   3     8733.50     8617.68     88.33 o 
  14   2   3     2422.80     2311.51     30.01 o 
  16   2   3      220.62      216.66     11.45 o 
  18   2   3     2444.65     2509.51     40.50 o 
 -23   3   3       23.19       22.93     10.04 o 
 -21   3   3      343.68      331.25     14.31 o 
 -19   3   3      277.01      273.67     11.63 o 
 -17   3   3      398.11      400.64     13.18 o 
 -15   3   3     1111.32     1047.01     14.70 o 
 -13   3   3      476.48      486.95      7.70 o 
 -11   3   3     5536.56     5645.99     40.18 o 
  -9   3   3     3344.38     3349.02     27.44 o 
  -7   3   3     3099.34     2927.51     23.61 o 
  -5   3   3    11628.18    12565.94     82.54 o 
  -3   3   3       17.51       23.23      1.82 o 
   1   3   3     2466.68     2567.85     21.50 o 
   3   3   3     3815.49     3529.70     41.25 o 
   7   3   3        7.92       11.87      3.37 o 
   9   3   3     2562.00     2449.73     30.33 o 
  11   3   3      265.07      246.05     11.01 o 
  13   3   3      217.82      183.63     10.74 o 
  15   3   3     1790.58     1741.84     26.59 o 
  17   3   3      818.59      808.51     22.33 o 
  19   3   3      848.40      940.96     26.15 o 
 -22   4   3       78.65       74.99     11.01 o 
 -20   4   3      274.69      228.01     11.94 o 
 -18   4   3        4.37        1.24      7.24 o 
 -16   4   3        4.79        7.42      7.09 o 
 -14   4   3      847.66      783.82     15.32 o 
 -12   4   3     2788.45     2670.62     25.29 o 
 -10   4   3     3907.58     3983.05     33.64 o 
  -8   4   3      247.73      264.94      6.48 o 
  -6   4   3      795.08      942.21     12.38 o 
  -4   4   3      888.71      900.15     10.85 o 
  -2   4   3       32.18       32.82      3.09 o 
   0   4   3      871.49      758.66      8.02 o 
   2   4   3      148.83      107.52      4.62 o 
   4   4   3      238.32      241.90      7.15 o 
   6   4   3      519.85      549.55     13.15 o 
   8   4   3     1997.21     1993.59     32.69 o 
  10   4   3     5262.37     4931.50     49.04 o 
  12   4   3      499.81      475.12     14.07 o 
  14   4   3      156.41      147.08     10.18 o 
  16   4   3       32.86       32.12      9.33 o 
  18   4   3        2.72        9.61      9.54 o 
 -21   5   3       19.14       14.50      9.31 o 
 -19   5   3      429.66      423.61     14.74 o 
 -17   5   3     2317.67     2273.60     30.52 o 
 -15   5   3      444.69      428.10     13.32 o 
 -13   5   3     2109.74     2047.44     26.16 o 
 -11   5   3       35.80       48.88      4.48 o 
  -9   5   3     3949.66     3857.32     33.11 o 
  -7   5   3     4926.73     4875.90     48.51 o 
  -5   5   3      598.53      474.16      7.41 o 
  -3   5   3     3360.82     3376.24     27.64 o 
  -1   5   3     4978.09     4860.17     34.64 o 
   1   5   3       18.10       17.59      3.86 o 
   3   5   3      237.28      170.12      4.99 o 
   5   5   3     5184.77     5054.02     40.96 o 
   7   5   3     2474.44     2345.45     40.28 o 
   9   5   3     6104.81     5715.04     55.13 o 
  11   5   3      615.47      567.43     15.70 o 
  13   5   3     1271.37     1225.93     23.60 o 
  15   5   3     1435.68     1363.01     24.57 o 
  17   5   3      464.93      455.74     16.91 o 
 -20   6   3      199.05      167.49     12.13 o 
 -18   6   3     1762.70     1642.10     31.87 o 
 -16   6   3     2599.23     2601.09     33.34 o 
 -14   6   3     5670.73     5541.99     55.10 o 
 -12   6   3      639.04      666.17     14.73 o 
 -10   6   3      893.40      881.51     16.04 o 
  -8   6   3      761.52      768.49     11.64 o 
  -6   6   3     2619.57     2552.54     21.10 o 
  -4   6   3     9957.17     9698.07     65.62 o 
  -2   6   3     5342.86     5341.53     38.44 o 
   0   6   3     1509.71     1355.55     13.31 o 
   2   6   3      418.94      332.23      6.37 o 
   4   6   3     4846.07     4824.64     39.88 o 
   6   6   3     3553.99     3712.93     38.81 o 
   8   6   3     2303.37     2531.57     30.77 o 
  10   6   3     4390.04     4316.12     46.21 o 
  12   6   3     1251.78     1204.34     37.19 o 
  14   6   3      299.46      284.04     13.14 o 
  16   6   3      124.62      131.16     11.71 o 
 -19   7   3      550.52      512.31     17.62 o 
 -17   7   3      176.11      160.77     11.15 o 
 -15   7   3      732.73      696.28     17.16 o 
 -13   7   3       58.18       56.99      8.29 o 
 -11   7   3     1149.60     1177.93     22.13 o 
  -9   7   3      977.25     1073.20     14.93 o 
  -7   7   3       53.38       66.48      5.48 o 
  -5   7   3     2445.24     2574.23     21.90 o 
  -3   7   3     2278.08     2193.41     19.58 o 
  -1   7   3     2600.09     2403.48     20.93 o 
   1   7   3     1658.78     1673.44     16.19 o 
   3   7   3      151.77      205.31      5.68 o 
   5   7   3      278.96      328.75     11.22 o 
   7   7   3      175.39      232.16     10.16 o 
   9   7   3     1244.88     1247.28     21.80 o 
  11   7   3      278.31      261.56     12.19 o 
  13   7   3       53.19       71.89      9.98 o 
  15   7   3      141.66      117.28     13.15 o 
 -18   8   3      521.27      530.89     17.95 o 
 -16   8   3     1564.19     1554.10     26.36 o 
 -14   8   3        1.93       -1.87      7.85 o 
 -12   8   3       11.50       12.37      7.64 o 
 -10   8   3      113.35       68.09      8.65 o 
  -8   8   3     1475.07     1535.18     19.03 o 
  -6   8   3      229.67      234.32      8.34 o 
  -4   8   3      263.34      239.06      6.70 o 
  -2   8   3     3598.49     3602.53     29.41 o 
   0   8   3       68.17       70.30     12.64 o 
   2   8   3       71.20       85.24      4.89 o 
   4   8   3      995.20      963.15     33.25 o 
   6   8   3      940.68      818.62     17.27 o 
   8   8   3      555.85      629.87     19.29 o 
  10   8   3     1338.76     1241.22     23.33 o 
  12   8   3      262.45      237.12     13.01 o 
  14   8   3      292.86      340.34     15.76 o 
 -17   9   3     1126.06     1137.71     24.10 o 
 -15   9   3      548.65      474.99     16.39 o 
 -13   9   3     1124.18     1101.55     21.63 o 
 -11   9   3      842.39      754.93     17.79 o 
  -9   9   3     5762.60     5592.52     55.89 o 
  -7   9   3      524.80      550.97     17.35 o 
  -5   9   3      665.90      657.24     12.68 o 
  -3   9   3     1864.24     1856.26     19.05 o 
  -1   9   3     1064.44     1111.80     14.20 o 
   1   9   3     4080.54     4006.77     39.78 o 
   3   9   3       16.59       14.13      7.24 o 
   5   9   3     1196.37     1146.72     22.52 o 
   7   9   3     4850.26     4688.35     68.42 o 
   9   9   3     1085.88     1013.63     21.49 o 
  11   9   3      989.56      912.11     21.39 o 
  13   9   3     1635.82     1635.15     29.56 o 
 -14  10   3       13.51       23.74      9.66 o 
 -12  10   3      939.64      943.52     20.71 o 
 -10  10   3     1287.46     1217.64     22.39 o 
  -8  10   3     3733.13     3758.82     42.43 o 
  -6  10   3     9206.00     9158.62     83.72 o 
  -4  10   3     4994.02     5109.15     45.60 o 
  -2  10   3      718.90      762.12     14.08 o 
   0  10   3      754.38      795.50     16.93 o 
   2  10   3     2389.26     2463.15     31.73 o 
   4  10   3     4580.08     4598.99     49.59 o 
   6  10   3      480.43      443.59     15.38 o 
   8  10   3       95.89       85.53     10.17 o 
  10  10   3       59.61       73.54     11.03 o 
  12  10   3        8.79        7.46     10.51 o 
 -13  11   3      487.72      512.36     17.95 o 
 -11  11   3       60.93       34.92     10.01 o 
  -9  11   3       54.15       41.22      9.58 o 
  -7  11   3      844.77      875.90     19.22 o 
  -5  11   3     1355.53     1425.06     23.66 o 
  -3  11   3      158.55      166.64     12.81 o 
  -1  11   3      595.58      573.11     19.06 o 
   1  11   3      979.38     1056.09     20.57 o 
   3  11   3      447.95      473.86     15.94 o 
   5  11   3      292.43      291.26     13.37 o 
   7  11   3        5.07        4.36      9.24 o 
   9  11   3      546.96      560.35     21.58 o 
 -10  12   3       13.89       15.24     10.06 o 
  -8  12   3      540.02      542.86     17.44 o 
  -6  12   3     1224.56     1169.31     22.90 o 
  -4  12   3      766.35      793.96     28.48 o 
  -2  12   3     1427.35     1477.65     38.16 o 
   0  12   3      459.70      480.23     33.89 o 
   2  12   3        8.32       10.38     11.82 o 
   4  12   3     1159.73     1273.08     25.05 o 
   6  12   3      106.80      102.42     11.73 o 
  -3  13   3     3363.24     3597.28     69.78 o 
  -1  13   3     2693.10     2764.12     55.15 o 
 -24   0   4     1258.73     1411.61     55.35 o 
 -22   0   4       13.79        1.10     18.66 o 
 -20   0   4     2661.54     2598.04     35.25 o 
 -18   0   4      684.79      756.39     19.66 o 
 -16   0   4     6817.72     7003.62     71.79 o 
 -14   0   4    12170.73    12005.24    114.39 o 
  -6   0   4    28470.87    28428.39    254.72 o 
  -4   0   4    81957.78    84494.04    727.90 o 
  -2   0   4    68658.45    70817.46    922.66 o 
   0   0   4     3863.50     4079.58     39.44 o 
   2   0   4     2663.91     2324.42     24.73 o 
   6   0   4    10873.34    10723.98    101.33 o 
   8   0   4    20269.70    21328.68    195.91 o 
  10   0   4     1635.74     1618.14     27.68 o 
  12   0   4      415.02      551.65     36.00 o 
  14   0   4     5722.46     5892.10    148.70 o 
  16   0   4     2427.20     2371.74     44.75 o 
  18   0   4     2264.64     2280.96     70.45 o 
 -23   1   4      346.34      307.63     21.57 o 
 -21   1   4      291.95      310.17     12.41 o 
 -19   1   4      438.11      471.47     11.42 o 
 -17   1   4     1302.86     1362.53     15.58 o 
 -15   1   4     3246.66     3089.35     25.77 o 
 -13   1   4     1980.58     2001.56     17.85 o 
 -11   1   4     1341.38     1160.44     11.58 o 
  -9   1   4     8503.47     8186.08     54.64 o 
  -7   1   4       51.03       36.15      2.10 o 
  -5   1   4     5378.81     5938.40     42.98 o 
  -3   1   4    43965.27    45127.30    357.08 o 
  -1   1   4    11634.52    12340.55     79.40 o 
   1   1   4     4277.96     3954.77     27.48 o 
   3   1   4      733.23      811.72     13.49 o 
   7   1   4      631.32      556.37      8.07 o 
   9   1   4     4972.81     5183.23     38.77 o 
  11   1   4     7168.24     7416.64     53.88 o 
  13   1   4       81.30      113.37      8.89 o 
  15   1   4      347.86      344.83     12.87 o 
  17   1   4      473.95      450.38     20.90 o 
  19   1   4      796.81      798.14     32.24 o 
 -22   2   4      189.30      202.57     11.22 o 
 -20   2   4       61.07       48.68      8.07 o 
 -18   2   4       58.45       61.58      7.62 o 
 -16   2   4      545.18      508.28     11.93 o 
 -14   2   4      153.41      164.80      6.98 o 
 -12   2   4      573.25      607.77      9.16 o 
 -10   2   4      167.45      226.43      5.08 o 
  -4   2   4     1689.62     1947.96     14.68 o 
  -2   2   4     3723.64     3992.92     27.39 o 
   0   2   4       66.45       43.82      6.18 o 
   2   2   4     3418.90     3858.20     27.41 o 
   4   2   4      564.01      551.26      6.93 o 
   6   2   4      947.04     1067.12     11.09 o 
   8   2   4      460.71      523.37      8.08 o 
  10   2   4       86.23       89.63      5.79 o 
  12   2   4     1303.04     1293.69     17.81 o 
  16   2   4       26.25       28.23      8.86 o 
  18   2   4     1307.26     1479.26     31.20 o 
 -23   3   4      810.31      843.43     30.37 o 
 -21   3   4      749.78      828.90     27.03 o 
 -19   3   4      616.76      584.94     24.11 o 
 -17   3   4     5047.39     5013.49     49.99 o 
 -15   3   4     1296.62     1262.32     16.05 o 
 -13   3   4      304.10      296.64      6.29 o 
 -11   3   4     5541.73     5425.27     38.76 o 
  -9   3   4      508.11      448.78      9.72 o 
  -7   3   4    12604.09    13102.49     92.57 o 
  -5   3   4     3142.84     2911.97     21.40 o 
  -1   3   4     2809.49     2748.66     20.24 o 
   1   3   4     8594.61     8123.32     54.15 o 
   3   3   4     1344.17     1311.29     13.72 o 
   5   3   4     5226.47     4866.81     44.61 o 
   7   3   4     1287.26     1303.36     15.33 o 
   9   3   4      422.76      500.14     29.16 o 
  11   3   4     3666.03     3787.14     35.25 o 
  13   3   4      925.38      920.76     18.67 o 
  15   3   4     3925.63     4098.97     46.51 o 
  17   3   4     2514.95     2586.78     35.74 o 
 -22   4   4     1111.16     1151.49     24.43 o 
 -20   4   4     3003.54     2991.61     37.17 o 
 -18   4   4     1462.01     1482.27     27.03 o 
 -16   4   4     3520.83     3423.08     37.87 o 
 -14   4   4      433.41      487.93      9.83 o 
 -12   4   4    14408.80    14612.26    107.05 o 
 -10   4   4    11679.87    11300.61     83.56 o 
  -8   4   4     2781.10     2663.33     20.95 o 
  -6   4   4    19909.77    21050.79    135.09 o 
  -4   4   4       62.86       42.30      2.67 o 
   0   4   4    15458.22    15819.79    102.41 o 
   2   4   4     4852.87     4930.01     44.05 o 
   6   4   4     1724.51     1662.78     22.72 o 
   8   4   4      188.09      136.33      6.15 o 
  10   4   4     1404.15     1492.81     22.44 o 
  12   4   4     3616.64     3607.93     41.03 o 
  14   4   4     2838.33     2839.93     62.73 o 
  16   4   4     1078.38     1073.31     25.85 o 
  18   4   4       64.10       64.66     11.40 o 
 -21   5   4      265.33      278.66     13.36 o 
 -19   5   4      506.65      480.08     15.46 o 
 -17   5   4     1402.07     1388.81     27.93 o 
 -15   5   4     2386.73     2430.07     30.09 o 
 -13   5   4      560.97      538.54     10.44 o 
 -11   5   4     1494.49     1438.84     17.38 o 
  -9   5   4     3071.07     3227.26     28.72 o 
  -7   5   4     1963.32     1942.49     19.21 o 
  -5   5   4     5629.94     5663.23     48.01 o 
  -3   5   4    22984.60    23810.86    152.46 o 
  -1   5   4     1560.58     1673.83     16.22 o 
   3   5   4     1468.96     1488.18     17.62 o 
   5   5   4     1459.42     1586.21     27.67 o 
   7   5   4     7536.06     7395.89     67.30 o 
   9   5   4      101.11       63.99      7.66 o 
  11   5   4       35.10       28.62      8.02 o 
  13   5   4        6.21       -3.72      8.03 o 
  15   5   4      121.83      128.41     11.34 o 
  17   5   4     1333.37     1395.36     27.09 o 
 -20   6   4      244.00      218.08     12.48 o 
 -18   6   4      149.28      142.56     10.74 o 
 -16   6   4     1136.89     1087.76     20.23 o 
 -14   6   4     1625.13     1555.36     23.34 o 
 -12   6   4       60.52       70.30      7.34 o 
 -10   6   4      428.87      485.76     21.03 o 
  -8   6   4     2708.27     2720.91     28.74 o 
  -6   6   4      105.19      100.98      4.21 o 
  -4   6   4     4141.20     4294.84     32.07 o 
  -2   6   4      446.04      409.45     10.49 o 
   0   6   4     3274.34     3397.02     30.57 o 
   2   6   4      541.60      462.82      7.33 o 
   4   6   4        2.41       11.31      6.51 o 
   6   6   4       14.15       38.84      6.44 o 
   8   6   4     1712.11     1533.66     23.99 o 
  10   6   4      109.73       76.17      8.95 o 
  12   6   4      836.74      796.38     28.04 o 
  14   6   4      300.51      244.56     13.32 o 
  16   6   4     1102.39     1131.13     24.98 o 
 -19   7   4      913.13      861.35     20.71 o 
 -17   7   4      506.51      442.29     15.24 o 
 -15   7   4     2993.72     2937.04     37.06 o 
 -13   7   4     2501.83     2410.87     30.56 o 
 -11   7   4     1111.87     1149.87     20.32 o 
  -9   7   4      490.59      533.31     10.79 o 
  -7   7   4     2385.91     2343.01     23.76 o 
  -5   7   4     1422.65     1508.87     15.78 o 
  -3   7   4    11099.32    11072.23     75.14 o 
  -1   7   4     7444.43     7547.76     53.31 o 
   1   7   4     3739.51     3651.39     28.98 o 
   3   7   4      235.28      251.54     14.17 o 
   7   7   4     2113.40     2072.14     28.10 o 
   9   7   4     3559.42     3466.34     40.59 o 
  11   7   4      186.80      158.19     10.88 o 
  13   7   4       29.35       26.79      9.35 o 
  15   7   4      465.04      446.03     17.30 o 
 -18   8   4      459.92      470.51     16.90 o 
 -16   8   4     1957.78     1893.62     28.97 o 
 -14   8   4      827.46      832.41     18.60 o 
 -12   8   4     1871.91     1790.51     26.74 o 
 -10   8   4      150.35      166.90      9.49 o 
  -8   8   4      356.33      336.21      9.89 o 
  -6   8   4     3181.29     3184.06     30.98 o 
  -4   8   4     2669.43     2764.75     24.15 o 
  -2   8   4     5678.24     5810.37     43.38 o 
   0   8   4      759.53      843.98     11.79 o 
   2   8   4     1149.98     1154.48     15.64 o 
   4   8   4     6410.82     6130.36     59.31 o 
   6   8   4     5011.49     4809.64     50.37 o 
   8   8   4     1580.69     1490.27     24.85 o 
  10   8   4     2033.83     1948.15     29.79 o 
  12   8   4      316.18      301.22     14.40 o 
  14   8   4      614.13      668.49     20.46 o 
 -17   9   4       20.74       31.71     10.33 o 
 -15   9   4       30.68       40.16      9.66 o 
 -13   9   4       13.14       17.12      8.21 o 
 -11   9   4      142.46      136.56      9.90 o 
  -9   9   4     3049.28     2840.67     34.12 o 
  -7   9   4      507.09      499.20     13.12 o 
  -5   9   4        8.70       -3.68      5.49 o 
  -3   9   4      275.51      224.61      7.25 o 
  -1   9   4       51.19       63.55      5.45 o 
   1   9   4     1857.15     1853.99     25.34 o 
   3   9   4     2146.99     1974.72     33.47 o 
   5   9   4     1323.06     1180.20     21.59 o 
   7   9   4      368.53      341.47     13.45 o 
   9   9   4      172.56      167.49     15.47 o 
  11   9   4     1212.75     1220.45     24.86 o 
  13   9   4      286.72      271.14     15.70 o 
 -16  10   4      152.05      125.49     12.13 o 
 -14  10   4       69.96       64.07     10.21 o 
 -12  10   4      836.29      796.04     24.13 o 
 -10  10   4      171.66      175.70     14.95 o 
  -8  10   4       67.76       73.81      8.81 o 
  -6  10   4      126.89      125.12      8.08 o 
  -4  10   4        5.52        3.53      6.28 o 
  -2  10   4      917.38      920.22     13.68 o 
   0  10   4      559.74      592.42     17.91 o 
   2  10   4     1464.74     1493.47     24.21 o 
   4  10   4      111.90      104.80     10.01 o 
   6  10   4      121.68      134.84     15.52 o 
   8  10   4       72.93       73.83     10.38 o 
  10  10   4      879.99      828.64     21.46 o 
 -13  11   4      168.92      159.69     12.36 o 
 -11  11   4     1123.13     1083.81     22.37 o 
  -9  11   4      358.27      295.38     13.05 o 
  -7  11   4     2156.51     2242.38     30.93 o 
  -5  11   4     1571.97     1552.86     24.65 o 
  -3  11   4       98.25      105.87      9.80 o 
  -1  11   4      884.54      868.15     22.57 o 
   1  11   4     2984.04     3049.39     43.55 o 
   3  11   4     1210.76     1168.75     30.86 o 
   5  11   4     1336.38     1303.98     29.50 o 
   7  11   4     1489.29     1479.34     27.52 o 
   9  11   4      801.75      714.96     21.19 o 
 -10  12   4      456.06      490.64     17.40 o 
  -8  12   4      259.95      260.52     13.11 o 
  -6  12   4      110.44      106.90     10.74 o 
  -4  12   4     3455.45     3456.59     60.35 o 
  -2  12   4     4311.29     4499.84     58.81 o 
   0  12   4      358.02      334.41     18.41 o 
   2  12   4      172.94      167.84     14.74 o 
   4  12   4       38.52       42.16     10.49 o 
 -23   1   5      116.91      109.78     16.40 o 
 -21   1   5      215.31      225.27     12.88 o 
 -19   1   5      189.61      187.54      7.11 o 
 -17   1   5     4457.85     4174.09     33.36 o 
 -15   1   5     3385.43     3309.35     26.97 o 
 -13   1   5      182.10      154.79      6.63 o 
 -11   1   5     6272.63     6555.94     45.30 o 
  -9   1   5     1372.99     1242.25     11.29 o 
  -7   1   5    20477.57    21486.23    136.70 o 
  -5   1   5     8531.21     9071.23     60.02 o 
  -3   1   5    41953.24    45120.04    315.29 o 
  -1   1   5    10921.66    11070.01     71.79 o 
   1   1   5      467.35      570.49      7.51 o 
   5   1   5     5802.11     5880.99     41.65 o 
   9   1   5     1218.60     1061.79     12.88 o 
  11   1   5     2252.00     2057.88     23.13 o 
  13   1   5      340.09      362.98     16.13 o 
  15   1   5      437.79      479.28     18.28 o 
  17   1   5      208.86      196.88     14.56 o 
 -24   2   5     2650.95     2878.03     56.54 o 
 -22   2   5      353.72      344.65     13.25 o 
 -20   2   5      996.67      942.58     18.25 o 
 -18   2   5     3119.16     2926.58     29.22 o 
 -16   2   5      507.98      513.21     11.88 o 
 -14   2   5    15176.89    15399.01    101.83 o 
 -12   2   5    11695.21    11981.90     79.65 o 
 -10   2   5    13821.62    13738.12     89.73 o 
  -4   2   5    28368.58    27877.41    193.99 o 
  -2   2   5     5426.19     5358.69     36.33 o 
   2   2   5    11134.39    10921.01     71.95 o 
   4   2   5     1092.36     1078.21     11.10 o 
   6   2   5     4289.37     3807.92     34.98 o 
   8   2   5     7195.85     7307.30     52.10 o 
  10   2   5      160.90      232.38     17.25 o 
  12   2   5     2071.44     2099.19     36.15 o 
  14   2   5      496.20      507.15     15.49 o 
  16   2   5     2012.98     2052.77     35.82 o 
  18   2   5     1149.91     1215.48     29.32 o 
 -23   3   5      929.23      950.41     24.95 o 
 -21   3   5      982.77      960.31     27.64 o 
 -19   3   5      415.07      382.02     12.99 o 
 -17   3   5        9.71       16.79      5.41 o 
 -15   3   5     3196.98     3218.70     33.46 o 
 -13   3   5     5699.59     5483.55     39.91 o 
 -11   3   5     2966.49     2932.88     23.12 o 
  -9   3   5     4220.99     4135.97     30.01 o 
  -7   3   5     5677.91     5576.50     42.15 o 
  -5   3   5       21.57       15.22      2.69 o 
  -3   3   5      220.83      204.34      5.57 o 
  -1   3   5    21019.02    22260.59    141.93 o 
   1   3   5     5410.82     5626.75     39.02 o 
   3   3   5     6558.07     6681.63     46.27 o 
   5   3   5     1458.40     1328.38     18.35 o 
   7   3   5     1971.55     1948.94     20.64 o 
   9   3   5     1260.23     1439.83     17.95 o 
  11   3   5      444.55      510.94     14.36 o 
  13   3   5     2861.63     2912.80     36.23 o 
  15   3   5      118.31      115.22     10.66 o 
  17   3   5      433.75      424.87     19.56 o 
 -22   4   5      130.78      124.59     11.14 o 
 -20   4   5      294.81      264.06     11.92 o 
 -18   4   5      281.47      248.66     14.83 o 
 -16   4   5      127.42      125.96      8.39 o 
 -14   4   5     6309.17     6381.39     51.79 o 
 -12   4   5     1005.95      998.69     14.26 o 
 -10   4   5      173.21      233.86      5.09 o 
  -2   4   5     1771.71     1800.71     15.11 o 
   0   4   5      719.94      865.59      9.36 o 
   4   4   5      343.51      399.87      8.16 o 
   6   4   5        1.10        9.85      4.15 o 
   8   4   5     2194.43     2232.00     36.39 o 
  10   4   5      858.10      720.61     16.43 o 
  12   4   5        9.43        2.13      7.70 o 
  14   4   5      154.44      121.37     10.84 o 
  16   4   5      164.44      198.14     22.53 o 
 -21   5   5       89.61       67.72     10.09 o 
 -19   5   5     1397.97     1373.86     23.52 o 
 -17   5   5     1843.11     1849.20     30.70 o 
 -15   5   5     8323.75     8071.01     73.23 o 
 -13   5   5     6334.55     6296.96     51.35 o 
 -11   5   5     5346.92     5209.91     43.11 o 
  -9   5   5     8707.83     8707.19     59.63 o 
  -7   5   5     1355.46     1214.90     12.29 o 
  -5   5   5     3478.78     3346.31     25.63 o 
  -3   5   5     1126.45     1112.88     12.47 o 
  -1   5   5     3335.23     3078.68     23.93 o 
   1   5   5     2546.45     2345.39     19.48 o 
   3   5   5     6364.49     6181.57     56.78 o 
   5   5   5      232.89      255.97      7.45 o 
   7   5   5     1703.38     1826.14     24.67 o 
   9   5   5     4431.66     4386.24     46.48 o 
  11   5   5     2026.01     2048.45     31.66 o 
  13   5   5     1344.08     1376.71     24.85 o 
  15   5   5      183.38      184.99     16.37 o 
 -22   6   5      128.74      125.16     14.92 o 
 -20   6   5      162.90      161.76     11.63 o 
 -18   6   5     1588.10     1552.72     25.27 o 
 -16   6   5     2971.19     2884.72     34.95 o 
 -14   6   5     1750.82     1749.06     28.13 o 
 -12   6   5     1916.22     2034.44     22.01 o 
 -10   6   5     5362.48     5364.36     44.66 o 
  -8   6   5     1960.64     1959.33     20.43 o 
  -6   6   5    10087.77     9866.22     73.78 o 
  -4   6   5     9964.13    10162.52     68.82 o 
  -2   6   5     6052.32     6212.56     44.25 o 
   0   6   5     4722.65     4757.82     35.28 o 
   2   6   5     1161.10     1276.08     13.12 o 
   4   6   5     3856.45     3814.33     33.83 o 
   6   6   5     3407.82     3283.74     36.65 o 
   8   6   5     3502.80     3166.79     37.17 o 
  10   6   5     2867.09     2644.14     34.38 o 
  12   6   5     1451.24     1378.87     26.98 o 
  14   6   5      823.06      819.86     21.31 o 
  16   6   5     1264.22     1324.21     27.37 o 
 -21   7   5       22.61       16.46     10.10 o 
 -19   7   5      370.60      389.97     20.36 o 
 -17   7   5        4.04       -0.44      8.10 o 
 -15   7   5     1434.03     1385.97     23.05 o 
 -13   7   5       33.64       53.26      7.85 o 
 -11   7   5     1360.64     1267.99     16.94 o 
  -9   7   5     1219.59     1214.33     16.13 o 
  -7   7   5      229.61      191.67      5.89 o 
  -5   7   5     3073.16     3127.34     25.82 o 
  -3   7   5     7596.39     7960.05     60.54 o 
  -1   7   5     4170.09     4443.81     34.13 o 
   1   7   5       46.01       63.05      7.20 o 
   3   7   5       54.28       69.34      5.50 o 
   5   7   5      590.04      527.88     21.07 o 
   7   7   5     2322.92     2147.72     29.37 o 
   9   7   5     1889.39     1743.88     31.43 o 
  11   7   5      113.32       85.31     10.19 o 
  13   7   5       43.49       58.38     10.79 o 
  15   7   5       16.29       14.63     13.78 o 
 -18   8   5      225.33      231.56     12.98 o 
 -16   8   5      597.28      567.16     16.83 o 
 -14   8   5      164.72      176.15     10.49 o 
 -12   8   5     2578.55     2475.41     31.23 o 
 -10   8   5     1928.31     1787.23     31.44 o 
  -8   8   5      821.01      854.28     14.16 o 
  -6   8   5     6422.29     6319.62     46.76 o 
  -4   8   5      823.06      790.92     14.52 o 
  -2   8   5       61.83       74.24      5.24 o 
   0   8   5     1135.71     1197.80     14.09 o 
   2   8   5      901.79      861.03     16.81 o 
   4   8   5     2953.88     2657.29     32.82 o 
   6   8   5     1417.67     1299.58     23.19 o 
   8   8   5        2.52       -7.82      7.82 o 
  10   8   5       33.98       37.17      9.42 o 
  12   8   5      355.59      373.52     15.71 o 
 -17   9   5       10.02       -2.81      9.21 o 
 -15   9   5      246.71      227.15     12.28 o 
 -13   9   5     1510.58     1571.92     25.33 o 
 -11   9   5      929.60      842.83     18.15 o 
  -9   9   5     2273.41     2233.22     29.71 o 
  -7   9   5      323.56      330.68     10.46 o 
  -5   9   5     1567.50     1667.14     20.54 o 
  -3   9   5     1333.42     1412.75     16.35 o 
  -1   9   5     1667.15     1745.12     18.61 o 
   1   9   5     5135.40     5175.01     60.89 o 
   3   9   5     5586.28     5372.35     54.88 o 
   5   9   5      837.10      708.68     17.72 o 
   7   9   5     1152.00     1138.27     26.29 o 
   9   9   5      314.02      247.20     13.73 o 
  11   9   5      589.74      559.49     18.74 o 
 -16  10   5       27.77       22.02     10.11 o 
 -14  10   5       74.71       59.35     10.51 o 
 -12  10   5      342.41      306.55     16.14 o 
 -10  10   5      536.28      557.06     16.09 o 
  -8  10   5      292.69      326.63     13.57 o 
  -6  10   5      421.67      439.30     12.22 o 
  -4  10   5       93.99       91.60      8.79 o 
  -2  10   5     2134.71     2189.20     25.05 o 
   0  10   5     3865.34     3981.74     44.25 o 
   2  10   5     1450.85     1486.55     24.58 o 
   4  10   5     1382.64     1393.06     24.42 o 
   6  10   5      762.97      722.09     28.71 o 
   8  10   5      237.65      216.30     13.37 o 
  10  10   5       15.84        8.68     10.54 o 
 -13  11   5        3.96        0.15      9.43 o 
 -11  11   5      240.52      255.77     12.83 o 
  -9  11   5       40.76       36.83      9.13 o 
  -7  11   5      846.72      860.08     18.84 o 
  -5  11   5      381.43      392.55     12.42 o 
  -3  11   5       74.78       79.98     11.24 o 
  -1  11   5      254.32      294.92     32.31 o 
   1  11   5        9.57        9.05      8.61 o 
   3  11   5       78.36       69.57     10.35 o 
   5  11   5      271.47      270.78     13.62 o 
   7  11   5      147.01      157.47     13.11 o 
 -10  12   5     1026.27     1104.58     23.24 o 
  -8  12   5       23.05       12.97      9.29 o 
  -6  12   5        9.87        5.16      8.93 o 
  -4  12   5      102.37       99.47     16.36 o 
  -2  12   5      331.22      362.24     17.31 o 
   0  12   5      589.79      571.21     21.54 o 
   2  12   5      583.26      572.45     18.11 o 
   4  12   5      931.89      988.62     23.29 o 
 -24   0   6      248.05      229.77     26.88 o 
 -22   0   6     1733.32     1760.52     80.03 o 
 -20   0   6      939.36      953.29     19.18 o 
 -18   0   6     1497.81     1569.02     31.72 o 
 -16   0   6     7372.66     6964.73     70.82 o 
 -14   0   6     9118.35     9211.08     89.17 o 
 -12   0   6     5928.65     6169.43     61.09 o 
 -10   0   6    11486.58    12261.82    113.59 o 
  -8   0   6    25272.53    26404.36    236.94 o 
  -6   0   6     3381.65     3265.07     33.03 o 
  -4   0   6   105754.34   111485.65   1403.19 o 
  -2   0   6    76600.38    77161.13    694.20 o 
   0   0   6       22.49       31.60      3.14 o 
   2   0   6      356.66      458.57     12.74 o 
   6   0   6     4482.13     4449.18     47.84 o 
   8   0   6    10744.89    10290.62    100.81 o 
  10   0   6      267.89      336.61     15.55 o 
  12   0   6      403.38      318.98     28.17 o 
  14   0   6      240.03      300.74     17.18 o 
  16   0   6       17.14       27.13     20.87 o 
 -23   1   6      180.71      185.25     13.14 o 
 -21   1   6      534.96      534.51     12.45 o 
 -19   1   6      679.76      727.48     11.72 o 
 -17   1   6     1566.14     1475.00     15.93 o 
 -15   1   6     1826.98     1863.31     24.56 o 
 -13   1   6     1809.98     1783.53     16.22 o 
 -11   1   6      637.31      540.78     18.09 o 
  -9   1   6     6068.20     6337.54     54.06 o 
  -7   1   6     7301.46     7387.39     53.62 o 
  -5   1   6    35692.25    37216.77    258.63 o 
  -3   1   6     4452.69     4741.92     47.54 o 
   1   1   6    18677.93    18823.76    121.04 o 
   3   1   6     1020.87     1066.98     11.18 o 
   5   1   6      455.72      395.16      7.17 o 
   7   1   6     1072.44     1099.02     12.78 o 
   9   1   6      409.61      387.64      8.65 o 
  11   1   6      381.20      433.29     11.32 o 
  13   1   6      658.37      730.18     14.95 o 
  15   1   6      529.77      522.43     19.41 o 
  17   1   6       94.62       70.32     17.36 o 
 -24   2   6       56.29       45.86      9.41 o 
 -22   2   6      188.65      187.05     10.75 o 
 -20   2   6     1073.76      995.47     18.54 o 
 -18   2   6     1110.06     1153.69     16.21 o 
 -16   2   6      763.37      723.10     10.50 o 
 -14   2   6      718.25      746.99      9.92 o 
 -12   2   6       43.40       69.63      3.85 o 
 -10   2   6      966.27     1090.38     10.97 o 
  -8   2   6    21116.84    22871.06    145.91 o 
  -6   2   6     3243.52     3404.70     24.54 o 
  -4   2   6     1136.10     1346.05     12.11 o 
  -2   2   6      694.51      762.14      7.85 o 
   2   2   6     4363.50     4555.38     32.93 o 
   4   2   6      170.55      186.10      5.19 o 
   6   2   6       44.93       29.74      4.09 o 
   8   2   6      416.84      438.26      8.39 o 
  10   2   6     1816.67     1632.98     20.41 o 
  12   2   6      111.97       89.84      7.52 o 
  14   2   6        0.17        2.86      8.20 o 
  16   2   6       60.93       67.50     12.89 o 
 -23   3   6     2337.73     2349.53     32.53 o 
 -21   3   6     1322.91     1332.40     22.70 o 
 -19   3   6       24.25       18.47      7.15 o 
 -17   3   6      717.27      693.11     13.83 o 
 -15   3   6      453.23      478.11      8.40 o 
 -13   3   6     7365.96     7450.07     52.14 o 
 -11   3   6     9412.46     9175.18     62.11 o 
  -9   3   6     3987.00     4283.89     31.11 o 
  -7   3   6    13983.80    15043.72    118.48 o 
  -5   3   6    19404.71    19738.49    126.44 o 
  -3   3   6     5053.04     4813.33     33.61 o 
  -1   3   6    12660.43    13294.76     86.68 o 
   1   3   6     8392.55     8536.56     57.69 o 
   3   3   6       21.54       15.04      3.66 o 
   5   3   6     3109.81     3063.16     24.67 o 
   7   3   6      730.09      651.15     11.49 o 
   9   3   6      109.83      123.88      6.89 o 
  11   3   6     1513.36     1507.67     24.01 o 
  13   3   6      160.15      167.43     11.18 o 
  15   3   6      859.73      992.49     21.83 o 
  17   3   6      814.34      846.35     25.95 o 
 -22   4   6     2986.93     2992.70     44.94 o 
 -20   4   6     1033.53     1038.77     20.13 o 
 -18   4   6     1886.87     1829.90     25.82 o 
 -16   4   6      254.43      234.50      9.01 o 
 -14   4   6      226.73      258.06      8.14 o 
 -12   4   6     6726.63     6801.33     48.13 o 
 -10   4   6     7246.44     7466.97     51.71 o 
  -8   4   6    12555.87    12817.24     84.53 o 
  -2   4   6     8687.89     8317.48     56.20 o 
   0   4   6    15632.22    16401.17    106.78 o 
   2   4   6     1269.86     1271.32     12.48 o 
   4   4   6     7875.39     7596.75     59.07 o 
   6   4   6      243.64      277.65     13.49 o 
   8   4   6       19.05       15.65      5.15 o 
  10   4   6     5072.35     4820.21     50.42 o 
  12   4   6     1783.87     1682.84     28.95 o 
  14   4   6     3161.02     3154.61     59.08 o 
  16   4   6     1060.87     1162.83     24.95 o 
 -23   5   6      184.80      195.15     12.86 o 
 -21   5   6        9.45        5.73      8.57 o 
 -19   5   6     1202.28     1190.48     21.70 o 
 -17   5   6      270.09      276.33     14.07 o 
 -15   5   6      601.14      658.20     14.30 o 
 -13   5   6     7183.99     7109.31     57.01 o 
 -11   5   6      319.92      337.12      7.71 o 
  -9   5   6        5.96       16.25      3.55 o 
  -3   5   6     3315.41     3181.17     24.77 o 
  -1   5   6      552.84      594.78      8.17 o 
   1   5   6     2520.20     2706.99     22.18 o 
   3   5   6      401.66      476.81     12.88 o 
   5   5   6      656.88      588.57     10.93 o 
   7   5   6     7954.24     7431.17     69.12 o 
   9   5   6     2125.96     1823.93     26.76 o 
  11   5   6      637.69      608.29     17.12 o 
  13   5   6      182.56      171.83     14.95 o 
  15   5   6        8.33       -0.76      9.99 o 
 -22   6   6      291.88      290.08     15.77 o 
 -20   6   6      272.95      275.69     12.93 o 
 -18   6   6      121.78      118.96     14.14 o 
 -16   6   6      756.79      729.40     18.14 o 
 -14   6   6      142.59      123.58      8.78 o 
 -12   6   6     1077.36     1156.60     18.82 o 
 -10   6   6      490.36      536.23     10.52 o 
  -8   6   6      594.02      663.20      9.93 o 
  -6   6   6       48.78       56.45      4.05 o 
  -4   6   6     3424.69     3138.11     28.36 o 
  -2   6   6      278.67      308.05      6.72 o 
   0   6   6      752.70      865.68     10.73 o 
   2   6   6      272.81      300.67      8.23 o 
   4   6   6     2498.78     2356.54     27.85 o 
   6   6   6       22.02       33.84     11.38 o 
   8   6   6      844.60      728.90     17.33 o 
  10   6   6       59.72       46.66      9.27 o 
  12   6   6       53.29       35.19      9.53 o 
  14   6   6      230.81      235.57     14.35 o 
 -21   7   6      797.32      826.26     20.90 o 
 -19   7   6      152.15      153.92     11.36 o 
 -17   7   6     1475.05     1481.03     24.66 o 
 -15   7   6     2100.66     1993.69     27.82 o 
 -13   7   6      310.23      279.67     10.93 o 
 -11   7   6       31.10       16.76      5.58 o 
  -9   7   6     3923.84     3712.28     33.88 o 
  -7   7   6     4204.67     4092.31     32.23 o 
  -5   7   6     3561.11     3556.77     28.70 o 
  -3   7   6     3253.35     3231.73     26.67 o 
  -1   7   6      281.38      279.07      7.04 o 
   1   7   6      660.18      616.64     11.34 o 
   3   7   6     4395.24     4486.60     46.04 o 
   5   7   6     4252.04     3964.49     43.10 o 
   7   7   6     1994.44     1710.86     31.79 o 
   9   7   6      786.53      771.09     19.00 o 
  11   7   6       73.05       45.79     10.00 o 
  13   7   6     1525.14     1446.17     27.80 o 
 -20   8   6      223.83      239.10     13.84 o 
 -18   8   6      276.79      239.60     12.85 o 
 -16   8   6     1281.87     1314.02     27.22 o 
 -14   8   6      790.01      768.57     17.69 o 
 -12   8   6     2129.71     1978.30     32.81 o 
 -10   8   6     1700.01     1671.90     20.73 o 
  -8   8   6      496.30      474.91     11.15 o 
  -6   8   6     1352.46     1437.97     15.93 o 
  -4   8   6     4373.65     4435.09     35.13 o 
  -2   8   6     2030.89     2068.34     25.42 o 
   0   8   6     4202.89     4146.15     37.44 o 
   2   8   6      812.06      737.48     16.35 o 
   4   8   6     1260.79     1233.78     22.89 o 
   6   8   6     3137.16     2999.11     37.37 o 
   8   8   6     1841.00     1763.18     28.30 o 
  10   8   6     1402.12     1316.15     25.44 o 
  12   8   6       51.98       34.20     10.79 o 
 -17   9   6       70.46       59.49     10.45 o 
 -15   9   6        5.98        7.00      8.75 o 
 -13   9   6      409.15      390.11     14.50 o 
 -11   9   6     1377.69     1304.87     22.12 o 
  -9   9   6      599.94      615.24     13.95 o 
  -7   9   6        5.31       13.32      6.22 o 
  -5   9   6      315.29      325.79     10.14 o 
  -3   9   6       33.08       33.22      6.81 o 
  -1   9   6     1159.61     1225.32     17.31 o 
   1   9   6     3006.22     3039.71     36.16 o 
   3   9   6      787.77      757.06     17.61 o 
   5   9   6       50.63       31.77      8.77 o 
   7   9   6        5.04        1.54      8.63 o 
   9   9   6      318.68      289.62     14.42 o 
  11   9   6     1199.63     1308.59     27.23 o 
 -16  10   6      104.15       86.03     11.11 o 
 -14  10   6      271.45      273.75     13.45 o 
 -12  10   6       36.32       30.05      8.69 o 
 -10  10   6      665.81      683.46     17.26 o 
  -8  10   6     2201.86     2228.82     26.36 o 
  -6  10   6     1064.15     1099.22     19.69 o 
  -4  10   6      985.87      996.49     16.49 o 
  -2  10   6        9.56       11.39      7.82 o 
   0  10   6     1713.61     1752.38     26.37 o 
   2  10   6      537.70      533.26     16.37 o 
   4  10   6       33.05       38.47      9.49 o 
   6  10   6      303.21      282.45     13.94 o 
   8  10   6      211.06      225.57     15.83 o 
 -13  11   6     1577.61     1683.56     31.23 o 
 -11  11   6     1308.27     1295.33     24.14 o 
  -9  11   6      561.22      544.52     16.49 o 
  -7  11   6     1292.79     1306.23     29.59 o 
  -5  11   6      231.19      236.05     10.10 o 
  -3  11   6     1434.43     1503.13     29.40 o 
  -1  11   6     2813.83     2911.11     36.51 o 
   1  11   6      611.06      627.19     17.92 o 
   3  11   6     1121.49     1139.69     23.52 o 
   5  11   6      950.97     1019.35     26.80 o 
   7  11   6       85.44       88.69     12.37 o 
 -10  12   6       15.87       32.78      9.95 o 
  -8  12   6      106.17      109.02     11.03 o 
  -6  12   6       93.42       61.22     15.78 o 
  -4  12   6     1015.60     1075.03     26.74 o 
  -2  12   6        8.93       13.65     11.24 o 
   0  12   6       10.94        8.77     11.67 o 
   2  12   6      421.81      400.55     16.67 o 
 -25   1   7      339.82      377.33     34.98 o 
 -23   1   7       59.33       55.55      8.92 o 
 -21   1   7     1127.79     1154.27     19.45 o 
 -19   1   7      515.31      488.35      9.93 o 
 -17   1   7     1869.15     1872.95     18.52 o 
 -15   1   7      539.97      519.92      8.97 o 
 -13   1   7      399.90      376.05      7.66 o 
 -11   1   7    16493.19    17211.55    111.55 o 
  -9   1   7     2314.52     2170.54     17.39 o 
  -7   1   7    13289.45    14140.43     98.48 o 
  -5   1   7    10752.55    11229.29     80.94 o 
  -3   1   7     9216.83     8928.21     59.19 o 
  -1   1   7    11005.27    10917.98     71.89 o 
   1   1   7     4776.56     4845.82     34.81 o 
   3   1   7    12343.12    12277.54     81.80 o 
   5   1   7     4542.56     4378.66     33.51 o 
   7   1   7      947.51      970.77     12.54 o 
   9   1   7     1270.21     1240.06     15.20 o 
  11   1   7     1613.68     1672.99     21.66 o 
  13   1   7       18.71       34.31      8.57 o 
  15   1   7      235.56      256.34     15.86 o 
 -24   2   7      757.61      742.18     18.59 o 
 -22   2   7       88.29      100.96      9.27 o 
 -20   2   7     1892.94     1846.87     28.51 o 
 -18   2   7     1084.55     1048.37     13.49 o 
 -16   2   7     2001.64     1902.96     18.32 o 
 -14   2   7    10058.76     9705.42     66.28 o 
 -12   2   7     3922.63     3885.32     29.26 o 
 -10   2   7     5704.05     6115.51     42.54 o 
  -8   2   7    18528.58    19382.41    124.49 o 
  -6   2   7     4521.19     4177.07     33.11 o 
  -4   2   7     4273.79     3694.82     26.64 o 
  -2   2   7    15036.23    15605.99    101.04 o 
   0   2   7    14703.56    14537.64     96.21 o 
   2   2   7     8155.57     8429.59     57.64 o 
   4   2   7      480.33      526.40      8.30 o 
   6   2   7     7813.64     7713.74     54.99 o 
   8   2   7     3511.37     3440.17     32.75 o 
  10   2   7     1824.55     1789.02     22.29 o 
  12   2   7     2169.82     2130.10     29.87 o 
  14   2   7      431.24      382.22     22.40 o 
  16   2   7      456.04      492.97     20.72 o 
 -23   3   7     1259.34     1316.76     34.90 o 
 -21   3   7      792.78      804.99     26.79 o 
 -19   3   7       54.53       53.43      6.45 o 
 -17   3   7      477.65      480.80     12.55 o 
 -15   3   7     1186.70     1119.87     15.27 o 
 -13   3   7     2659.30     2558.23     21.53 o 
 -11   3   7     8015.98     8341.00     56.99 o 
  -9   3   7        7.70       23.89      6.61 o 
  -7   3   7      123.37      173.92      4.56 o 
  -5   3   7       22.99       28.23      3.32 o 
  -3   3   7     5571.16     5451.54     38.03 o 
  -1   3   7      987.70      887.27      9.71 o 
   3   3   7     4933.14     4925.35     36.38 o 
   5   3   7       71.80       77.11      4.47 o 
   7   3   7       30.94       25.15      5.26 o 
   9   3   7     1476.20     1383.47     18.86 o 
  11   3   7     1578.44     1444.11     23.90 o 
  13   3   7      536.25      527.79     16.78 o 
  15   3   7      196.67      200.86     15.16 o 
 -24   4   7      176.48      177.48     15.41 o 
 -22   4   7      891.95      917.52     22.09 o 
 -20   4   7      603.35      596.34     15.77 o 
 -18   4   7      303.44      269.62     11.04 o 
 -16   4   7     2071.32     2008.64     27.13 o 
 -14   4   7       36.15       52.36      5.64 o 
 -12   4   7      555.04      563.74      8.67 o 
 -10   4   7       19.81       25.11      3.40 o 
  -8   4   7      546.29      623.55      8.30 o 
  -6   4   7     2700.34     2868.12     22.49 o 
  -4   4   7     3423.71     3284.43     24.96 o 
  -2   4   7     2272.52     2158.33     18.06 o 
   0   4   7     2191.86     2400.21     20.00 o 
   2   4   7      958.42     1087.50     11.70 o 
   4   4   7     1466.13     1585.20     21.00 o 
   6   4   7      231.06      235.14      8.12 o 
   8   4   7     1933.83     1815.57     25.80 o 
  10   4   7       20.24        8.54      7.83 o 
  12   4   7       11.77       14.55     10.75 o 
  14   4   7        2.64        0.50      9.44 o 
 -23   5   7      329.37      314.88     14.08 o 
 -21   5   7     1356.89     1355.07     39.78 o 
 -19   5   7      283.47      286.28     12.14 o 
 -17   5   7      442.24      417.08     13.37 o 
 -15   5   7     7080.64     7001.04     57.16 o 
 -13   5   7     3119.57     3000.37     28.70 o 
 -11   5   7     3348.02     3358.44     30.48 o 
  -9   5   7       92.09       57.64      4.01 o 
  -5   5   7     6145.69     6250.14     44.16 o 
  -3   5   7     6951.95     7117.76     49.67 o 
  -1   5   7     2051.51     1912.65     19.38 o 
   1   5   7     2587.64     2555.80     23.62 o 
   3   5   7      244.26      252.83      7.88 o 
   5   5   7     1290.39     1221.44     16.44 o 
   7   5   7     6897.46     6429.86     62.23 o 
   9   5   7     1104.64     1004.09     20.15 o 
  11   5   7     1879.52     1854.03     29.00 o 
  13   5   7       18.49       31.53     10.04 o 
  15   5   7       50.30       52.33     11.82 o 
 -22   6   7      676.59      672.50     19.20 o 
 -20   6   7     2949.18     2967.53     37.76 o 
 -18   6   7     3802.37     3740.06     42.52 o 
 -16   6   7     3569.28     3444.58     38.77 o 
 -14   6   7       33.54       34.35      6.58 o 
 -12   6   7      247.45      208.19      8.99 o 
 -10   6   7     2921.66     2797.27     33.25 o 
  -8   6   7     2620.36     2653.95     22.71 o 
  -6   6   7     5284.68     5183.81     38.39 o 
  -4   6   7     2177.07     2074.15     18.76 o 
  -2   6   7     1539.66     1495.04     15.07 o 
   0   6   7     3091.49     3175.33     26.07 o 
   2   6   7     2142.53     2100.68     22.40 o 
   4   6   7      287.63      276.42      8.69 o 
   6   6   7     3253.61     3064.48     36.38 o 
   8   6   7     1441.06     1377.26     23.85 o 
  10   6   7      682.08      711.98     18.70 o 
  12   6   7      316.55      283.15     14.21 o 
  14   6   7       11.77       -7.76     10.38 o 
 -21   7   7       13.04       -3.97      9.51 o 
 -19   7   7        3.09        7.52      8.81 o 
 -17   7   7     1736.93     1780.91     27.10 o 
 -15   7   7       81.22       73.75      8.69 o 
 -13   7   7      103.55      135.49      8.58 o 
 -11   7   7      530.14      576.41     11.77 o 
  -9   7   7        5.34        2.09      5.06 o 
  -7   7   7     1801.48     1804.18     17.94 o 
  -5   7   7     1256.88     1194.84     15.41 o 
  -3   7   7     1546.69     1461.37     15.55 o 
  -1   7   7       79.68       80.73      5.19 o 
   1   7   7      158.76      153.26      6.96 o 
   3   7   7     1406.72     1560.86     23.27 o 
   5   7   7        7.85       12.87      7.45 o 
   7   7   7       50.70       45.52      8.92 o 
   9   7   7      724.33      693.81     18.75 o 
  11   7   7        4.80       -6.51      9.30 o 
  13   7   7     1042.06     1096.09     25.09 o 
 -20   8   7      378.00      411.88     16.74 o 
 -18   8   7     1668.16     1684.20     30.47 o 
 -16   8   7      566.45      555.57     22.34 o 
 -14   8   7      779.93      789.52     17.55 o 
 -12   8   7      578.00      498.21     13.32 o 
 -10   8   7      214.81      177.15      8.08 o 
  -8   8   7     1169.70     1204.69     16.90 o 
  -6   8   7      993.47      936.74     12.83 o 
  -4   8   7      842.86      849.68     12.29 o 
  -2   8   7     1217.91     1234.54     14.84 o 
   0   8   7        5.54       23.85      8.25 o 
   2   8   7      959.94      907.52     18.36 o 
   4   8   7     2107.41     1908.05     27.90 o 
   6   8   7      207.54      192.43     11.45 o 
   8   8   7        4.75       -1.33      8.90 o 
  10   8   7       97.12      101.49     11.80 o 
  12   8   7      294.14      311.07     23.84 o 
 -17   9   7       33.81       26.30     14.37 o 
 -15   9   7     1831.37     1808.19     28.09 o 
 -13   9   7     3256.90     3184.93     38.29 o 
 -11   9   7      400.02      462.19     16.72 o 
  -9   9   7     1302.55     1310.90     18.86 o 
  -7   9   7     5443.03     5378.02     47.23 o 
  -5   9   7      937.92      967.73     14.23 o 
  -3   9   7     1869.02     1925.69     20.31 o 
  -1   9   7      525.44      550.07     12.50 o 
   1   9   7      365.44      392.07     14.03 o 
   3   9   7     1659.15     1609.54     25.94 o 
   5   9   7     1061.71     1062.85     21.90 o 
   7   9   7      561.20      554.59     17.73 o 
   9   9   7       31.10       27.26     10.24 o 
 -16  10   7      137.61      124.65     11.50 o 
 -14  10   7     1167.58     1153.51     22.89 o 
 -12  10   7     2297.49     2328.07     32.00 o 
 -10  10   7     2649.35     2775.99     34.67 o 
  -8  10   7      145.57      164.19      8.85 o 
  -6  10   7       14.38       33.72     10.34 o 
  -4  10   7      774.58      804.97     15.05 o 
  -2  10   7     3588.09     3679.53     41.45 o 
   0  10   7     2248.45     2282.77     31.37 o 
   2  10   7      488.06      535.54     30.08 o 
   4  10   7       13.22       23.58      9.39 o 
   6  10   7      308.24      280.59     14.39 o 
   8  10   7      986.33      943.20     26.52 o 
 -13  11   7       31.23       19.71      9.55 o 
 -11  11   7        0.98       -0.30      8.92 o 
  -9  11   7       85.73      123.23     10.41 o 
  -7  11   7      137.79      171.80      9.69 o 
  -5  11   7      192.32      195.72     11.21 o 
  -3  11   7      167.97      142.31     12.91 o 
  -1  11   7      716.98      814.55     19.48 o 
   1  11   7      621.05      622.95     18.34 o 
   3  11   7      648.70      622.25     23.26 o 
   5  11   7      187.73      167.71     13.19 o 
 -10  12   7      790.79      823.23     29.36 o 
  -8  12   7        3.58       15.23     11.05 o 
  -6  12   7      583.84      627.33     27.15 o 
  -4  12   7      547.92      587.58     21.36 o 
  -2  12   7      172.10      180.03     15.22 o 
   0  12   7      146.36      136.74     14.71 o 
 -24   0   8      676.08      682.20     47.38 o 
 -22   0   8      976.97     1031.82     27.40 o 
 -20   0   8      128.96       95.62      8.88 o 
 -18   0   8     2909.65     3008.29     37.00 o 
 -16   0   8      507.43      520.57     12.73 o 
 -12   0   8     4354.20     3945.23     41.69 o 
 -10   0   8     2587.76     2509.84     28.14 o 
  -8   0   8     3316.36     3372.18     34.93 o 
  -6   0   8    40857.16    45643.88    503.58 o 
  -4   0   8     3426.90     3506.73     36.05 o 
   0   0   8     6261.92     6482.08     63.99 o 
   4   0   8     2140.71     2101.27     27.39 o 
   6   0   8       30.03       23.10      6.36 o 
   8   0   8     4062.07     4141.23     48.37 o 
  10   0   8      546.81      655.24     53.70 o 
  12   0   8     1060.56     1034.23     34.80 o 
  14   0   8     2347.92     2395.77     47.75 o 
 -25   1   8       24.88       12.99     10.92 o 
 -23   1   8      358.43      340.77     12.86 o 
 -21   1   8      104.13      142.47      8.11 o 
 -19   1   8      726.01      723.14     11.66 o 
 -17   1   8      844.28      890.37     12.09 o 
 -15   1   8     3534.59     3504.29     27.91 o 
 -13   1   8       15.53       25.41      5.72 o 
 -11   1   8       12.71       17.74      3.37 o 
  -9   1   8     5948.10     6078.40     41.91 o 
  -7   1   8      381.17      321.90      6.04 o 
  -5   1   8    18320.44    19259.79    147.35 o 
  -3   1   8     5002.56     5396.17     37.59 o 
  -1   1   8     2488.10     2549.27     20.39 o 
   1   1   8     1810.32     1589.23     14.93 o 
   3   1   8       61.87       61.42      4.34 o 
   5   1   8     6381.70     6408.17     46.92 o 
   7   1   8     2407.88     2302.42     21.97 o 
   9   1   8       31.68       27.30      6.37 o 
  11   1   8      800.24      854.75     16.39 o 
  13   1   8     1075.41     1109.50     26.20 o 
  15   1   8       51.39       24.68     12.20 o 
 -24   2   8       57.89       59.69      9.65 o 
 -22   2   8      123.74      114.36      9.45 o 
 -20   2   8      244.71      225.03      9.09 o 
 -18   2   8      535.22      468.73      9.51 o 
 -16   2   8       32.98       36.86      4.56 o 
 -14   2   8      314.82      323.39      8.84 o 
 -12   2   8     2297.92     2484.89     20.59 o 
 -10   2   8      743.29      813.65     13.08 o 
  -8   2   8     1587.05     1657.45     14.24 o 
  -6   2   8      959.33     1091.48     12.11 o 
  -4   2   8      148.07      187.13      4.43 o 
  -2   2   8       20.71       39.18      3.37 o 
   0   2   8     2873.95     3027.72     23.87 o 
   2   2   8     1449.36     1605.12     15.43 o 
   4   2   8      852.37      930.92     11.62 o 
   6   2   8        1.16        5.98      4.01 o 
   8   2   8      647.36      642.64     13.15 o 
  10   2   8       81.02       82.90      7.69 o 
  12   2   8       15.86       27.72      8.84 o 
  14   2   8      661.87      702.77     22.72 o 
 -23   3   8      452.24      450.15     15.15 o 
 -21   3   8     1428.51     1424.68     23.04 o 
 -19   3   8     1115.91     1128.64     16.76 o 
 -17   3   8     1350.48     1300.98     17.14 o 
 -15   3   8       91.26      136.52      5.57 o 
 -13   3   8     2254.39     2250.87     19.72 o 
 -11   3   8     5048.04     4877.85     35.59 o 
  -9   3   8    10864.42    11316.24     75.18 o 
  -7   3   8      931.98     1080.91     12.76 o 
  -3   3   8     6289.25     6266.96     43.63 o 
  -1   3   8    18236.85    19252.31    124.72 o 
   1   3   8    13334.51    13489.73     89.64 o 
   3   3   8     2753.79     2802.21     23.54 o 
   5   3   8       22.99       32.07      6.93 o 
   7   3   8       97.56      105.61      7.13 o 
   9   3   8     1405.21     1372.94     19.57 o 
  11   3   8     3691.06     3668.01     43.09 o 
  13   3   8     2462.85     2513.52     35.54 o 
  15   3   8       53.60       45.52     13.37 o 
 -24   4   8     1822.27     1909.88     35.29 o 
 -22   4   8      909.59      875.25     20.43 o 
 -20   4   8       97.14       88.45      9.29 o 
 -18   4   8     1691.40     1746.20     21.33 o 
 -16   4   8     1139.15     1147.51     16.18 o 
 -14   4   8     5077.88     5089.80     38.30 o 
 -12   4   8     4748.01     4751.88     35.52 o 
 -10   4   8     1746.78     1708.58     15.87 o 
  -8   4   8     4173.64     4101.84     33.68 o 
  -6   4   8     7975.51     7930.76     60.20 o 
  -4   4   8     5345.97     5187.42     37.18 o 
  -2   4   8    19777.34    19885.34    128.86 o 
   0   4   8    12265.73    12517.68     83.68 o 
   2   4   8     7939.42     8037.54     56.42 o 
   4   4   8     4657.02     4748.98     41.11 o 
   6   4   8       19.74       18.47      5.60 o 
   8   4   8     5673.15     5543.80     56.16 o 
  10   4   8     1765.51     1737.38     27.40 o 
  12   4   8      554.89      544.12     17.53 o 
  14   4   8      761.88      808.25     21.47 o 
 -23   5   8      717.15      736.56     19.67 o 
 -21   5   8     1015.67     1093.80     21.63 o 
 -19   5   8      785.92      793.05     17.61 o 
 -17   5   8       18.59       14.56      6.09 o 
 -15   5   8     1827.63     1735.16     20.56 o 
 -13   5   8     2406.39     2281.67     23.72 o 
 -11   5   8     1604.24     1622.98     16.10 o 
  -9   5   8     9171.42     9307.06     63.87 o 
  -7   5   8      663.84      714.03      9.56 o 
  -5   5   8        7.65        9.20      3.22 o 
  -3   5   8     1427.68     1359.63     13.79 o 
  -1   5   8     2298.47     2250.20     19.79 o 
   1   5   8      398.31      337.73      7.05 o 
   3   5   8     1090.53     1113.33     15.48 o 
   5   5   8     2165.10     2247.70     24.62 o 
   7   5   8       29.32       24.42      7.85 o 
   9   5   8       22.61       24.05      8.49 o 
  11   5   8      723.87      734.97     19.38 o 
  13   5   8      385.31      391.23     16.10 o 
 -22   6   8       68.86       62.57     10.61 o 
 -20   6   8      394.40      418.84     16.55 o 
 -18   6   8       18.89       14.23      8.07 o 
 -16   6   8       62.59       67.80      8.20 o 
 -14   6   8      347.86      365.07     10.36 o 
 -12   6   8      129.51      131.98      6.87 o 
 -10   6   8      229.50      206.47      6.38 o 
  -8   6   8      437.11      454.23      8.39 o 
  -6   6   8      305.74      319.21      7.16 o 
  -4   6   8     3515.00     3611.90     28.76 o 
  -2   6   8     7023.18     7106.24     50.83 o 
   0   6   8     4222.71     4379.13     34.13 o 
   2   6   8       80.00      107.50      7.64 o 
   4   6   8       54.84       78.65      8.71 o 
   6   6   8      163.01      170.95     11.21 o 
   8   6   8      354.31      338.36     13.33 o 
  10   6   8      127.16       97.15     10.74 o 
  12   6   8       77.23       80.46     11.35 o 
 -21   7   8      167.68      175.14     14.16 o 
 -19   7   8      711.01      713.17     18.60 o 
 -17   7   8     1331.37     1363.70     23.28 o 
 -15   7   8      729.41      669.95     27.30 o 
 -13   7   8     1770.97     1814.11     34.58 o 
 -11   7   8     2154.18     2170.54     23.79 o 
  -9   7   8     1000.57     1053.06     14.86 o 
  -7   7   8     6190.46     6235.24     46.18 o 
  -5   7   8    17544.00    17570.63    116.45 o 
  -3   7   8     3342.59     3464.52     28.76 o 
  -1   7   8     1602.38     1639.60     17.11 o 
   1   7   8      596.83      651.59     12.59 o 
   3   7   8     2706.09     2796.14     34.04 o 
   5   7   8     2581.31     2431.29     39.45 o 
   7   7   8      885.01      864.34     19.86 o 
   9   7   8       74.60       62.85     10.24 o 
  11   7   8       15.57       18.91     10.45 o 
 -20   8   8     1286.46     1312.29     29.63 o 
 -18   8   8     1714.68     1800.59     28.65 o 
 -16   8   8     1799.91     1728.88     26.80 o 
 -14   8   8     1300.33     1318.38     22.26 o 
 -12   8   8     1421.55     1440.23     19.62 o 
 -10   8   8     7350.70     7259.23     59.82 o 
  -8   8   8     1687.41     1718.95     20.81 o 
  -6   8   8      135.35      145.95      6.43 o 
  -4   8   8       35.21       41.03      5.21 o 
  -2   8   8       27.57       29.85      5.17 o 
   0   8   8     5335.94     5280.24     46.21 o 
   2   8   8     1789.19     1816.64     26.62 o 
   4   8   8       80.25      104.32     11.94 o 
   6   8   8       75.04       84.36     10.03 o 
   8   8   8      486.90      496.73     17.37 o 
  10   8   8     1589.27     1604.41     29.71 o 
 -19   9   8      179.00      185.47     14.78 o 
 -17   9   8      196.99      212.37     14.56 o 
 -15   9   8      712.22      700.13     17.94 o 
 -13   9   8     1516.07     1480.47     24.15 o 
 -11   9   8       92.86       91.34      7.82 o 
  -9   9   8      103.19       97.03      7.76 o 
  -7   9   8      864.43      846.63     14.91 o 
  -5   9   8      748.41      699.92     12.02 o 
  -3   9   8        9.12        1.00      6.08 o 
  -1   9   8        8.65       -2.05      7.36 o 
   1   9   8       14.80        3.91      7.77 o 
   3   9   8       75.31       63.33      9.38 o 
   5   9   8      130.29      141.97     11.30 o 
   7   9   8      534.56      511.14     18.02 o 
   9   9   8      375.34      343.06     16.55 o 
 -16  10   8      808.22      780.24     23.68 o 
 -14  10   8     1662.36     1718.96     32.72 o 
 -12  10   8      236.13      224.65     11.80 o 
 -10  10   8      656.72      685.28     23.83 o 
  -8  10   8      308.69      341.77     15.69 o 
  -6  10   8      165.13      174.26      9.00 o 
  -4  10   8     1170.87     1172.27     18.18 o 
  -2  10   8      106.45      118.37      9.91 o 
   0  10   8      393.37      428.03     14.79 o 
   2  10   8        8.33       -5.40      8.62 o 
   4  10   8        3.97       11.19      9.89 o 
   6  10   8      144.87      126.31     12.33 o 
 -13  11   8     3307.68     3386.49     49.36 o 
 -11  11   8      857.37      863.71     29.13 o 
  -9  11   8      120.65       97.16     11.67 o 
  -7  11   8       37.98       45.20      8.39 o 
  -5  11   8      159.81      180.86     13.52 o 
  -3  11   8     1047.85     1087.39     25.74 o 
  -1  11   8     1502.00     1675.09     27.65 o 
   1  11   8       18.34       23.83      9.84 o 
   3  11   8      902.84      965.24     25.58 o 
  -8  12   8      957.71     1023.41     31.58 o 
  -6  12   8      900.82      948.98     36.64 o 
  -4  12   8      438.88      494.97     31.79 o 
  -2  12   8       11.96        6.72     11.99 o 
   0  12   8      165.94      207.04     30.86 o 
 -25   1   9      471.33      446.58     18.16 o 
 -23   1   9      323.61      361.22     11.68 o 
 -21   1   9     4061.68     3928.91     37.24 o 
 -19   1   9     3389.05     3228.66     27.97 o 
 -17   1   9     1109.18     1008.19     12.84 o 
 -15   1   9     1031.21      983.04     12.88 o 
 -13   1   9     5481.12     5832.92     41.79 o 
 -11   1   9     4365.32     4424.81     32.34 o 
  -9   1   9     8307.94     8577.27     57.78 o 
  -7   1   9      788.73      636.91     21.37 o 
  -3   1   9      440.75      380.33     23.13 o 
  -1   1   9       60.11       37.59      4.04 o 
   1   1   9     9298.82     9466.71     64.86 o 
   3   1   9     5640.58     5701.66     42.30 o 
   5   1   9     2933.03     2920.00     25.73 o 
   7   1   9     4208.65     4239.57     35.13 o 
   9   1   9      434.53      384.29     13.11 o 
  11   1   9      180.16      206.50     11.67 o 
  13   1   9     2003.22     2078.90     36.87 o 
 -24   2   9     1974.73     1925.39     29.96 o 
 -22   2   9     2273.33     2263.23     26.28 o 
 -20   2   9      763.71      749.19     14.02 o 
 -18   2   9     1171.85     1271.98     15.04 o 
 -16   2   9     3696.03     3838.05     30.60 o 
 -14   2   9     2049.44     2063.32     18.66 o 
 -12   2   9     3116.19     3099.19     24.55 o 
 -10   2   9     5738.78     5295.40     37.75 o 
  -8   2   9     3895.40     3806.28     31.59 o 
  -4   2   9     4997.66     4858.01     34.77 o 
  -2   2   9     2094.01     2093.60     17.89 o 
   0   2   9    12807.41    12327.34     82.39 o 
   2   2   9    11896.58    12178.50     82.32 o 
   4   2   9     8507.94     8300.52     69.55 o 
   6   2   9     1361.54     1394.44     18.44 o 
   8   2   9       84.11       84.19      7.37 o 
  10   2   9     4613.84     4817.57     45.40 o 
  12   2   9      400.41      399.12     19.45 o 
  14   2   9      545.93      573.89     21.96 o 
 -25   3   9       94.48      101.18     10.68 o 
 -23   3   9       70.22       50.06      9.04 o 
 -21   3   9      324.64      336.63     14.85 o 
 -19   3   9      265.21      213.15      8.73 o 
 -17   3   9      339.75      401.13      8.73 o 
 -15   3   9        8.29       18.14      4.28 o 
 -13   3   9     3015.95     3080.30     25.06 o 
 -11   3   9     1131.85     1074.39     11.67 o 
  -9   3   9      360.78      441.14      6.84 o 
  -7   3   9     8255.11     8301.82     62.73 o 
  -5   3   9      958.50     1105.99     11.01 o 
  -3   3   9     3554.72     3697.47     28.02 o 
  -1   3   9    11085.55    11172.44     75.18 o 
   1   3   9     1448.77     1457.41     14.87 o 
   3   3   9      885.71      851.24     11.29 o 
   5   3   9     1064.20     1099.79     15.99 o 
   7   3   9      265.71      292.70      9.92 o 
   9   3   9      345.52      340.70     11.26 o 
  11   3   9        6.87       21.18      9.08 o 
  13   3   9      426.71      450.73     19.47 o 
 -24   4   9        5.91       -5.74      8.92 o 
 -22   4   9      362.62      344.18     13.54 o 
 -20   4   9      113.34      105.02      9.51 o 
 -18   4   9      720.15      737.37     19.73 o 
 -16   4   9      586.87      672.98     12.54 o 
 -14   4   9        2.99        6.36      4.11 o 
 -12   4   9     1275.18     1231.51     13.38 o 
 -10   4   9     5757.40     6250.38     44.59 o 
  -6   4   9     2937.39     3017.60     23.82 o 
  -4   4   9      345.40      361.10      7.56 o 
  -2   4   9     1435.07     1289.61     13.35 o 
   0   4   9     1613.66     1577.46     15.61 o 
   2   4   9        3.59        3.76      3.50 o 
   4   4   9     1069.27     1050.75     15.58 o 
   6   4   9      550.16      589.12     15.72 o 
   8   4   9      191.25      201.84     11.11 o 
  10   4   9       36.40       33.76      9.23 o 
  12   4   9      338.60      366.79     15.57 o 
 -23   5   9       35.00       24.02     13.17 o 
 -21   5   9      188.95      196.45     11.44 o 
 -19   5   9      149.10      162.07     10.37 o 
 -17   5   9     1628.55     1657.46     21.06 o 
 -15   5   9      224.52      301.25      9.68 o 
 -13   5   9      696.02      769.75     10.90 o 
 -11   5   9     1590.51     1621.46     16.19 o 
  -9   5   9      743.56      653.03      9.52 o 
  -7   5   9     1107.86     1069.60     15.19 o 
  -5   5   9     4755.74     4811.02     35.80 o 
  -3   5   9     6060.72     5659.34     41.42 o 
  -1   5   9     2730.20     2681.65     26.49 o 
   1   5   9     4541.27     4723.87     40.78 o 
   3   5   9     1906.11     2026.15     22.88 o 
   5   5   9     8683.17     8774.69     75.22 o 
   7   5   9     1652.87     1524.90     25.35 o 
   9   5   9      108.10      105.80     10.49 o 
  11   5   9      157.78      195.03     15.98 o 
  13   5   9       36.38       33.09     11.45 o 
 -22   6   9      338.05      296.49     19.02 o 
 -20   6   9     1333.96     1293.14     23.35 o 
 -18   6   9     1019.52      964.25     19.28 o 
 -16   6   9      890.09      933.53     15.63 o 
 -14   6   9     1165.44     1164.49     16.71 o 
 -12   6   9      899.15      930.82     14.27 o 
 -10   6   9     4634.80     4643.98     35.96 o 
  -8   6   9     8026.70     8246.72     58.26 o 
  -6   6   9     1831.79     1804.29     17.53 o 
  -4   6   9     2699.97     2694.45     23.36 o 
  -2   6   9      285.64      280.50      7.16 o 
   0   6   9     1792.98     1786.54     20.59 o 
   2   6   9     6454.13     6466.05     60.59 o 
   4   6   9     1613.84     1606.82     29.69 o 
   6   6   9     3121.47     2992.08     41.80 o 
   8   6   9      720.71      704.92     18.51 o 
  10   6   9      942.71      924.56     22.39 o 
  12   6   9     1504.86     1518.31     29.34 o 
 -21   7   9      863.98      824.93     23.94 o 
 -19   7   9     1667.24     1669.58     55.64 o 
 -17   7   9     1641.68     1680.51     25.77 o 
 -15   7   9      382.68      381.25     11.26 o 
 -13   7   9      781.67      781.25     14.10 o 
 -11   7   9     1547.56     1481.85     18.83 o 
  -9   7   9      409.16      391.56      8.81 o 
  -7   7   9     5822.16     5994.07     49.78 o 
  -5   7   9       13.30        9.54      4.42 o 
  -3   7   9      418.27      412.42      9.05 o 
  -1   7   9      405.48      401.24     10.46 o 
   1   7   9       12.45       17.02      5.93 o 
   3   7   9      213.51      219.34     10.91 o 
   5   7   9      120.91      117.06     10.12 o 
   7   7   9       45.77       60.37      9.83 o 
   9   7   9       54.07       29.69     10.12 o 
  11   7   9       61.74       47.43     11.80 o 
 -20   8   9      148.62      164.63     20.38 o 
 -18   8   9      122.23      132.45     13.28 o 
 -16   8   9      201.42      197.48     13.17 o 
 -14   8   9      282.08      243.40     17.27 o 
 -12   8   9     1646.23     1691.38     21.48 o 
 -10   8   9      187.05      202.58      8.59 o 
  -8   8   9     1327.58     1361.93     16.23 o 
  -6   8   9     1398.22     1396.44     16.37 o 
  -4   8   9     1285.61     1302.91     15.78 o 
  -2   8   9      322.33      331.00     10.09 o 
   0   8   9     1465.50     1411.35     19.39 o 
   2   8   9     4190.30     4100.99     45.73 o 
   4   8   9      250.74      263.84     12.39 o 
   6   8   9       13.91       18.42      9.39 o 
   8   8   9     1003.79      961.26     27.42 o 
 -19   9   9      483.52      487.05     20.63 o 
 -17   9   9     1089.64     1138.24     27.14 o 
 -15   9   9      911.50      939.93     23.96 o 
 -13   9   9     1952.01     1847.05     31.93 o 
 -11   9   9     1970.75     2024.09     42.45 o 
  -9   9   9     1507.86     1554.68     20.74 o 
  -7   9   9       14.42       11.97      6.38 o 
  -5   9   9       61.66       70.67      6.21 o 
  -3   9   9     3189.26     3187.93     32.40 o 
  -1   9   9     1186.91     1274.16     22.25 o 
   1   9   9     1120.13     1161.87     22.01 o 
   3   9   9     1143.23     1100.89     22.57 o 
   5   9   9     1510.97     1549.72     45.78 o 
   7   9   9       89.59       86.70     11.56 o 
 -16  10   9     1453.15     1459.88     31.00 o 
 -14  10   9     2042.63     2124.09     36.62 o 
 -12  10   9      851.03      893.51     25.64 o 
 -10  10   9      476.09      516.85     15.27 o 
  -8  10   9     1660.79     1630.17     25.13 o 
  -6  10   9     2018.25     2078.38     34.39 o 
  -4  10   9     2112.96     2222.45     26.26 o 
  -2  10   9      787.95      846.71     19.08 o 
   0  10   9      900.68      934.67     20.80 o 
   2  10   9      687.59      675.35     19.03 o 
   4  10   9       69.15       66.21     11.10 o 
   6  10   9       18.03        7.04     10.60 o 
 -13  11   9       31.26       24.61     11.49 o 
 -11  11   9      747.55      780.80     22.42 o 
  -9  11   9     1995.03     2063.30     34.73 o 
  -7  11   9      257.63      303.35     15.74 o 
  -5  11   9       15.11      -13.36     13.36 o 
  -3  11   9      262.18      290.85     40.26 o 
  -1  11   9       32.46       41.46     14.60 o 
   1  11   9        0.79        6.10      9.93 o 
   3  11   9       21.86       28.67     11.08 o 
  -8  12   9       51.20       61.74     24.06 o 
  -6  12   9     1210.77     1256.05     36.91 o 
  -4  12   9      847.02      904.46     33.35 o 
 -24   0  10      984.40      994.66     28.23 o 
 -22   0  10     4621.02     4453.66     52.54 o 
 -20   0  10     2652.55     2484.35     33.51 o 
 -18   0  10     6806.09     6609.14     68.89 o 
 -16   0  10     2846.22     2896.26     34.78 o 
 -14   0  10     2273.37     2341.51     28.76 o 
 -12   0  10      296.78      378.52      9.59 o 
 -10   0  10      108.30       79.26      5.03 o 
  -8   0  10    29170.86    29636.80    332.18 o 
  -6   0  10    49479.00    52615.41    472.96 o 
  -4   0  10     5789.82     6393.04     76.90 o 
  -2   0  10     2876.98     2452.74     28.98 o 
   0   0  10     1512.14     1528.61     21.66 o 
   2   0  10    11865.52    11421.82    110.48 o 
   4   0  10    40099.94    40026.02    362.69 o 
   6   0  10     7411.22     7661.97     80.30 o 
   8   0  10       17.64       19.52     11.17 o 
  10   0  10      410.03      435.34     21.62 o 
  12   0  10     2200.77     2379.88     47.74 o 
 -25   1  10     1365.52     1419.67     32.32 o 
 -23   1  10      239.85      268.28     11.59 o 
 -21   1  10      338.16      343.27      9.70 o 
 -19   1  10     3485.54     3526.78     29.90 o 
 -17   1  10       51.40       44.62      4.95 o 
 -15   1  10      193.62      173.60      5.72 o 
 -13   1  10      560.85      542.59      8.67 o 
 -11   1  10     3653.13     3753.16     37.78 o 
  -9   1  10     1582.15     1632.83     16.55 o 
  -7   1  10     1475.59     1508.48     15.57 o 
  -5   1  10     9652.03     9609.67     84.22 o 
  -3   1  10     2272.23     2390.25     23.90 o 
  -1   1  10      853.02      885.21     10.70 o 
   1   1  10     1379.28     1239.33     13.79 o 
   3   1  10      114.92      123.13      8.79 o 
   5   1  10     1902.54     1955.08     26.42 o 
   7   1  10     4155.29     4260.32     39.85 o 
   9   1  10      769.96      799.12     15.61 o 
  11   1  10      398.59      417.05     15.03 o 
  13   1  10       43.98       57.43     12.55 o 
 -24   2  10      426.05      426.12     15.14 o 
 -22   2  10      745.91      733.07     14.88 o 
 -20   2  10        4.27       10.09      6.09 o 
 -18   2  10      107.42      150.22      6.59 o 
 -16   2  10       55.33       54.97      5.44 o 
 -14   2  10      158.25      153.67      5.37 o 
 -12   2  10      502.31      565.50      8.32 o 
 -10   2  10       23.30       30.86      4.41 o 
  -8   2  10     2703.83     2811.82     25.16 o 
  -6   2  10      140.16      137.06      6.17 o 
  -4   2  10        5.43        6.60      2.53 o 
  -2   2  10      600.36      612.25      9.05 o 
   0   2  10     2595.45     2530.95     21.88 o 
   2   2  10     2255.83     2165.93     20.51 o 
   4   2  10     2443.56     2500.35     26.59 o 
   6   2  10       39.51       57.73      9.37 o 
   8   2  10      130.57      128.82      8.57 o 
  10   2  10      786.62      786.83     16.56 o 
  12   2  10        0.45       -4.02     11.38 o 
 -25   3  10     1596.10     1617.42     30.85 o 
 -23   3  10      416.19      402.59     14.66 o 
 -21   3  10     1516.60     1514.22     35.19 o 
 -19   3  10     1263.88     1287.25     17.83 o 
 -17   3  10      209.13      263.52     10.64 o 
 -15   3  10     1134.30     1017.84     12.59 o 
 -13   3  10       40.85       37.82      6.51 o 
 -11   3  10     3709.21     4057.21     30.74 o 
  -9   3  10    12450.68    12664.44     93.18 o 
  -7   3  10      592.87      581.25      9.62 o 
  -5   3  10     2136.44     2080.96     17.74 o 
  -3   3  10     8011.87     8306.60     57.38 o 
  -1   3  10     1352.25     1253.21     13.46 o 
   1   3  10     4783.14     4473.42     34.71 o 
   3   3  10     1301.34     1364.26     15.39 o 
   5   3  10       12.55       12.81      5.75 o 
   7   3  10     5126.34     5161.45     53.23 o 
   9   3  10     1189.57     1214.66     22.88 o 
  11   3  10     1116.62     1163.04     29.92 o 
  13   3  10     1182.83     1311.34     30.67 o 
 -24   4  10      976.23     1011.22     30.46 o 
 -22   4  10     1369.17     1366.56     27.59 o 
 -20   4  10      738.52      717.06     15.66 o 
 -18   4  10       82.16       78.42      6.99 o 
 -16   4  10     2114.68     2305.89     24.38 o 
 -14   4  10     5321.47     5602.63     41.73 o 
 -12   4  10     2370.97     2398.90     21.00 o 
 -10   4  10     2597.76     2632.99     22.00 o 
  -8   4  10     3682.44     3649.25     28.15 o 
  -6   4  10     4448.24     4326.83     32.39 o 
  -4   4  10     5023.78     5112.74     37.68 o 
  -2   4  10     5945.42     6064.21     44.07 o 
   0   4  10      459.33      450.37      8.33 o 
   2   4  10      939.48     1006.79     15.00 o 
   4   4  10      138.38      135.79      7.71 o 
   6   4  10      517.03      506.61     12.63 o 
   8   4  10     2210.82     2195.85     31.29 o 
  10   4  10      270.94      272.15     13.81 o 
  12   4  10     1464.13     1595.03     29.08 o 
 -23   5  10        5.38       -5.23     11.50 o 
 -21   5  10      345.14      323.01     15.39 o 
 -19   5  10     2022.30     2055.66     27.72 o 
 -17   5  10     2969.22     3061.37     35.36 o 
 -15   5  10      236.64      292.77      9.46 o 
 -13   5  10      361.24      301.53      7.75 o 
 -11   5  10     1997.20     1987.11     18.68 o 
  -9   5  10     1008.52      961.64     12.93 o 
  -7   5  10     1377.08     1280.55     18.80 o 
  -5   5  10     1233.65     1221.21     13.23 o 
  -3   5  10     2483.59     2438.08     21.52 o 
  -1   5  10       66.68       69.03      8.85 o 
   1   5  10     2053.77     2054.92     31.92 o 
   3   5  10     3841.09     3713.79     35.46 o 
   5   5  10     1769.77     1717.92     25.91 o 
   7   5  10      205.22      204.79     13.15 o 
   9   5  10       22.59       13.42      9.47 o 
  11   5  10        9.50       -0.91     10.10 o 
 -22   6  10      379.72      370.63     18.81 o 
 -20   6  10      152.77      131.01     12.99 o 
 -18   6  10      177.37      191.22     12.60 o 
 -16   6  10        2.03        1.63      7.14 o 
 -14   6  10      136.03      112.68      8.36 o 
 -12   6  10       26.78       15.78      4.58 o 
 -10   6  10      514.38      492.32      9.30 o 
  -8   6  10      270.02      281.37      7.53 o 
  -6   6  10     4361.60     4471.67     34.72 o 
  -4   6  10      117.11      144.67      7.49 o 
  -2   6  10     1811.53     1759.13     17.85 o 
   0   6  10      205.02      208.39      8.71 o 
   2   6  10       93.99       90.02      7.08 o 
   4   6  10      121.88      107.32      9.52 o 
   6   6  10        9.90       21.74      8.53 o 
   8   6  10      228.72      215.15     12.83 o 
  10   6  10       99.92       92.99     11.95 o 
 -21   7  10     1016.42      920.68     24.80 o 
 -19   7  10     1055.38     1001.60     24.75 o 
 -17   7  10     1343.37     1266.40     26.15 o 
 -15   7  10       44.37       66.34      8.23 o 
 -13   7  10      323.68      368.23     12.73 o 
 -11   7  10     2262.64     2327.41     28.84 o 
  -9   7  10      393.17      408.21      9.95 o 
  -7   7  10     3824.16     3792.83     31.28 o 
  -5   7  10       60.91       64.89      5.34 o 
  -3   7  10       43.19       47.30      5.32 o 
  -1   7  10     3744.92     3790.24     35.81 o 
   1   7  10      185.62      206.08      8.69 o 
   3   7  10     1523.48     1544.96     27.55 o 
   5   7  10     2571.00     2576.66     34.97 o 
   7   7  10      975.18      914.51     21.59 o 
   9   7  10       89.09       81.65     11.76 o 
 -20   8  10     2251.44     2240.00     39.12 o 
 -18   8  10      724.83      696.88     21.47 o 
 -16   8  10      338.63      307.39     15.11 o 
 -14   8  10      943.64      940.14     21.79 o 
 -12   8  10     1016.55     1024.37     19.05 o 
 -10   8  10     1667.32     1679.32     24.23 o 
  -8   8  10     1408.94     1441.97     19.09 o 
  -6   8  10     2130.84     2164.45     21.78 o 
  -4   8  10     1239.93     1224.06     15.49 o 
  -2   8  10     1086.21     1102.72     16.96 o 
   0   8  10     1110.28     1133.99     20.90 o 
   2   8  10     3917.95     3934.08     45.08 o 
   4   8  10     2015.79     1888.71     29.72 o 
   6   8  10     1047.15     1010.71     22.80 o 
   8   8  10      517.54      480.73     21.21 o 
 -19   9  10      144.65      138.08     14.00 o 
 -17   9  10      178.44      220.31     24.42 o 
 -15   9  10     1340.61     1350.52     28.22 o 
 -13   9  10      735.82      722.62     21.21 o 
 -11   9  10      326.24      313.66     12.48 o 
  -9   9  10      680.19      702.61     16.46 o 
  -7   9  10      181.06      196.87     10.34 o 
  -5   9  10     2015.37     2091.55     28.29 o 
  -3   9  10     1227.08     1231.22     18.69 o 
  -1   9  10      160.46      158.99     10.57 o 
   1   9  10      236.49      194.73     11.79 o 
   3   9  10       65.42       92.80     10.88 o 
   5   9  10       93.12       88.26     11.31 o 
   7   9  10      540.85      643.27     41.49 o 
 -16  10  10        6.58       14.70     11.48 o 
 -14  10  10      228.07      210.65     14.90 o 
 -12  10  10        2.83       -9.63      9.63 o 
 -10  10  10      574.78      586.77     27.50 o 
  -8  10  10      114.02      115.81     11.43 o 
  -6  10  10      105.33      108.87     11.93 o 
  -4  10  10     1369.24     1420.58     29.04 o 
  -2  10  10      223.52      224.78     14.83 o 
   0  10  10      201.10      199.39     18.30 o 
   2  10  10      543.05      588.87     23.54 o 
   4  10  10       31.88       35.44     13.14 o 
 -13  11  10      149.82      127.89     13.09 o 
 -11  11  10      910.19      881.14     30.11 o 
  -9  11  10     2693.63     2727.00     35.90 o 
  -7  11  10     5040.76     5243.81     65.23 o 
  -5  11  10      775.43      779.85     37.68 o 
  -3  11  10     1075.77     1067.19     55.23 o 
  -1  11  10      618.36      611.61     22.46 o 
   1  11  10      121.99      107.93     14.28 o 
 -25   1  11      304.54      360.78     30.91 o 
 -23   1  11     1076.65     1111.58     20.44 o 
 -21   1  11     1071.67     1007.24     14.38 o 
 -19   1  11     1868.47     1874.06     19.33 o 
 -17   1  11      160.01      174.97      6.75 o 
 -15   1  11        9.37        8.94      3.92 o 
 -13   1  11       48.56       54.93      3.89 o 
 -11   1  11       60.03       55.64      4.18 o 
  -9   1  11     6440.59     6719.03     52.26 o 
  -5   1  11       42.60       56.79      4.24 o 
  -3   1  11     4815.20     4789.59     35.47 o 
  -1   1  11     2685.72     2799.90     23.70 o 
   1   1  11     6239.70     6378.94     47.06 o 
   3   1  11     3054.81     3028.10     26.85 o 
   5   1  11       41.29       56.41      7.11 o 
   7   1  11     1399.81     1425.21     20.40 o 
   9   1  11      926.24      963.29     20.23 o 
  11   1  11      214.03      210.52     13.99 o 
 -24   2  11       99.80      105.41      9.73 o 
 -22   2  11     1207.83     1219.16     20.85 o 
 -20   2  11     2717.78     2626.19     27.64 o 
 -18   2  11     3883.44     3620.57     30.27 o 
 -16   2  11     4688.95     4465.26     34.80 o 
 -14   2  11     6637.93     6880.11     49.06 o 
 -12   2  11     1057.46     1067.86     11.50 o 
 -10   2  11       24.55       37.99      4.21 o 
  -8   2  11      161.24      198.27      6.27 o 
  -6   2  11    11963.83    11804.82     87.65 o 
  -4   2  11     5921.55     6030.71     55.72 o 
  -2   2  11       29.60       23.77      3.63 o 
   0   2  11     2529.03     2610.51     32.28 o 
   2   2  11       19.67       19.16      4.93 o 
   4   2  11     5466.94     5654.10     48.71 o 
   6   2  11     6544.21     6625.81     56.71 o 
   8   2  11     3319.07     3221.84     34.36 o 
  10   2  11     1119.10     1167.55     26.87 o 
  12   2  11      228.29      232.73     16.21 o 
 -25   3  11       12.25        4.52     10.49 o 
 -23   3  11      886.41      851.00     22.22 o 
 -21   3  11       19.76       24.82      7.66 o 
 -19   3  11      657.95      645.25     15.11 o 
 -17   3  11    13807.70    13784.71     93.41 o 
 -15   3  11     3408.43     3260.32     27.05 o 
 -13   3  11     2395.72     2239.79     22.67 o 
 -11   3  11     1003.14     1017.07     13.48 o 
  -9   3  11     1096.81     1053.54     13.55 o 
  -7   3  11     3743.74     3753.27     32.61 o 
  -5   3  11     1291.04     1285.68     15.44 o 
  -3   3  11     2655.20     2481.69     27.49 o 
  -1   3  11      294.68      320.86      7.42 o 
   1   3  11     1064.12     1013.88     12.98 o 
   3   3  11     1128.12     1042.91     17.32 o 
   5   3  11     1290.40     1239.73     18.45 o 
   7   3  11     1121.87     1171.61     18.90 o 
   9   3  11     2389.19     2519.08     34.89 o 
  11   3  11      204.63      195.69     15.70 o 
 -24   4  11        0.38       -5.25     10.10 o 
 -22   4  11      247.48      269.12     14.54 o 
 -20   4  11      182.50      185.52     10.17 o 
 -18   4  11     2104.85     2055.12     26.88 o 
 -16   4  11     1312.16     1180.61     17.88 o 
 -14   4  11       13.85       35.91      5.43 o 
 -12   4  11       14.46       23.65      4.82 o 
 -10   4  11     1620.14     1705.73     18.86 o 
  -8   4  11      300.31      299.38      8.09 o 
  -6   4  11       85.86       96.11      5.23 o 
  -4   4  11      377.13      389.96      7.44 o 
  -2   4  11        0.72        5.08      3.80 o 
   0   4  11     1341.13     1242.63     14.36 o 
   2   4  11      670.40      629.09     12.54 o 
   4   4  11     3978.56     3836.41     37.11 o 
   6   4  11      877.93      866.87     16.28 o 
   8   4  11      235.32      281.59     13.91 o 
  10   4  11      308.98      299.12     14.68 o 
 -23   5  11      250.77      284.44     15.57 o 
 -21   5  11      989.86     1030.18     27.73 o 
 -19   5  11     9586.36     9616.27     87.10 o 
 -17   5  11     8963.83     8920.14     80.89 o 
 -15   5  11     2585.07     2478.44     29.74 o 
 -13   5  11     1323.67     1173.17     15.86 o 
 -11   5  11       20.48       38.70      9.43 o 
  -9   5  11     3159.63     3171.34     29.68 o 
  -7   5  11     5006.75     5095.85     42.97 o 
  -5   5  11     1518.15     1446.42     15.08 o 
  -3   5  11      335.73      358.56      7.95 o 
  -1   5  11      141.76      165.25     13.21 o 
   1   5  11      217.80      219.56      8.52 o 
   3   5  11     2278.17     2296.39     26.17 o 
   5   5  11     3937.67     3984.53     50.03 o 
   7   5  11     1970.40     2033.48     30.63 o 
   9   5  11     2533.39     2543.47     36.51 o 
 -22   6  11     1423.92     1374.66     29.40 o 
 -20   6  11     4957.78     4816.32     60.74 o 
 -18   6  11     1162.59     1224.52     21.38 o 
 -16   6  11       18.35       21.37      7.43 o 
 -14   6  11     2778.66     2929.41     34.05 o 
 -12   6  11      801.56      852.51     21.17 o 
 -10   6  11     4415.52     4333.39     38.49 o 
  -8   6  11     3960.31     3884.05     35.26 o 
  -6   6  11     2553.19     2500.77     25.58 o 
  -4   6  11     6624.71     6507.79     48.15 o 
  -2   6  11     2023.02     1999.74     25.89 o 
   0   6  11     2736.80     2719.33     32.28 o 
   2   6  11     1403.07     1418.81     19.72 o 
   4   6  11     1590.06     1584.29     25.59 o 
   6   6  11     1386.14     1303.15     24.51 o 
   8   6  11      341.63      343.32     15.29 o 
  10   6  11       45.45       31.98     11.63 o 
 -21   7  11      107.34      111.52     13.31 o 
 -19   7  11       63.47       68.80     11.68 o 
 -17   7  11      157.04      158.51     10.47 o 
 -15   7  11      226.52      176.67     10.35 o 
 -13   7  11       13.07       -1.48      7.18 o 
 -11   7  11       49.64       52.58      7.64 o 
  -9   7  11      789.01      803.78     20.50 o 
  -7   7  11     4667.43     4697.83     41.85 o 
  -5   7  11     2437.48     2410.50     26.32 o 
  -3   7  11     1928.49     1899.47     23.18 o 
  -1   7  11      639.90      673.04     13.67 o 
   1   7  11       59.24       58.05      8.59 o 
   3   7  11      477.80      445.47     15.22 o 
   5   7  11      678.17      587.42     17.65 o 
   7   7  11        4.67       14.46      9.66 o 
 -20   8  11      241.56      224.59     15.33 o 
 -18   8  11       35.07       40.04     11.55 o 
 -16   8  11      160.52      155.74     14.03 o 
 -14   8  11      609.19      604.12     16.49 o 
 -12   8  11      372.33      397.01     13.62 o 
 -10   8  11      828.74      850.88     20.43 o 
  -8   8  11      121.47      134.27      7.91 o 
  -6   8  11      784.84      818.69     18.15 o 
  -4   8  11     1589.92     1671.51     24.92 o 
  -2   8  11     1204.89     1252.30     21.48 o 
   0   8  11      522.32      491.35     27.58 o 
   2   8  11      963.59      999.83     28.33 o 
   4   8  11       30.61       22.96      9.54 o 
   6   8  11        4.42       -9.17      9.68 o 
 -17   9  11      755.56      767.00     34.37 o 
 -15   9  11     1267.09     1196.75     33.37 o 
 -13   9  11      382.27      438.40     15.08 o 
 -11   9  11      640.59      694.78     17.03 o 
  -9   9  11      893.91      897.40     20.87 o 
  -7   9  11      792.02      862.49     15.64 o 
  -5   9  11     5224.70     5399.75     55.09 o 
  -3   9  11      634.98      662.72     19.66 o 
  -1   9  11     2940.70     2950.24     44.90 o 
   1   9  11     1788.80     1740.84     34.30 o 
   3   9  11       21.61       22.30     12.20 o 
   5   9  11      478.71      461.97     23.03 o 
 -16  10  11      910.17      864.57     31.50 o 
 -14  10  11      330.37      332.85     17.04 o 
 -12  10  11      280.55      304.37     13.13 o 
 -10  10  11      592.12      623.64     17.22 o 
  -8  10  11     1710.36     1818.22     27.49 o 
  -6  10  11     1938.86     1879.98     61.19 o 
  -4  10  11     2038.05     2181.30     56.93 o 
  -2  10  11      324.33      360.83     17.46 o 
   0  10  11       35.92       52.13     12.21 o 
   2  10  11      234.94      207.19     16.61 o 
 -11  11  11      437.59      448.65     19.01 o 
  -9  11  11       39.93       28.73     14.23 o 
  -7  11  11      107.62       91.98     13.55 o 
  -5  11  11       88.72       84.55     16.74 o 
  -3  11  11      754.94      743.99     31.41 o 
  -1  11  11       40.11       53.81     13.53 o 
 -26   0  12     1128.98     1195.59     45.17 o 
 -24   0  12      374.90      393.62     28.72 o 
 -22   0  12      412.80      450.09     19.16 o 
 -20   0  12      578.83      628.04     15.95 o 
 -18   0  12     4616.93     4767.83     52.77 o 
 -16   0  12     1685.43     1683.98     24.02 o 
 -14   0  12     1367.58     1274.29     19.05 o 
 -12   0  12    18603.84    18505.04    170.65 o 
 -10   0  12     3292.71     3104.71     46.07 o 
  -8   0  12    10638.61    10890.59    131.28 o 
  -6   0  12     4788.89     4923.46     50.74 o 
  -4   0  12     4867.20     4643.27     58.71 o 
  -2   0  12     2885.70     2958.12     35.18 o 
   0   0  12      505.74      484.94     13.12 o 
   2   0  12       87.74      103.00      8.71 o 
   4   0  12       28.58       44.28      8.19 o 
   6   0  12       47.91       60.88     10.50 o 
   8   0  12       86.41      101.57     14.61 o 
  10   0  12     1861.61     1933.49     43.21 o 
 -25   1  12      996.42     1071.78     23.90 o 
 -23   1  12       17.09       32.06      8.38 o 
 -21   1  12     1799.95     1887.33     33.63 o 
 -19   1  12     1170.91     1178.72     16.51 o 
 -17   1  12      414.80      399.82     12.16 o 
 -15   1  12     4126.32     4014.56     35.24 o 
 -13   1  12     1145.55     1083.67     13.99 o 
 -11   1  12       54.22       43.57      4.15 o 
  -9   1  12     4295.56     4619.84     51.57 o 
  -7   1  12     4320.30     4784.29     39.50 o 
  -5   1  12      136.34      106.91      7.25 o 
  -3   1  12      584.60      574.29     11.48 o 
  -1   1  12     1850.41     1811.68     18.03 o 
   1   1  12      584.74      561.04     10.30 o 
   3   1  12       59.44       71.83      5.98 o 
   5   1  12      913.50      948.52     16.38 o 
   7   1  12      159.09      150.01      9.01 o 
   9   1  12      800.90      887.22     20.31 o 
  11   1  12      773.15      869.27     25.75 o 
 -24   2  12        3.67       -1.12      8.39 o 
 -22   2  12      249.16      276.45     11.50 o 
 -20   2  12      161.40      143.65      8.81 o 
 -18   2  12      448.04      392.89     10.58 o 
 -16   2  12        1.02       10.88      8.47 o 
 -14   2  12        5.51       -2.13      4.63 o 
 -12   2  12     4227.45     4228.52     36.26 o 
 -10   2  12     4289.25     4153.26     35.51 o 
  -8   2  12       14.07        9.93      4.99 o 
  -6   2  12       32.18       33.24      4.43 o 
  -4   2  12      728.59      702.72     11.33 o 
  -2   2  12        7.51       11.00      3.90 o 
   0   2  12     1156.34     1215.53     14.47 o 
   2   2  12      885.50      844.13     12.65 o 
   4   2  12     3482.49     3465.86     34.47 o 
   6   2  12     2006.11     1968.69     24.94 o 
   8   2  12      476.88      472.24     14.06 o 
  10   2  12      299.40      321.54     16.89 o 
 -25   3  12     2745.15     2821.53     42.69 o 
 -23   3  12      338.20      366.13     13.62 o 
 -21   3  12       38.04       49.46      8.17 o 
 -19   3  12      152.58      164.87     13.09 o 
 -17   3  12     6730.97     6847.68     55.92 o 
 -15   3  12    10116.10    10138.23     77.87 o 
 -13   3  12     2719.99     2737.38     26.53 o 
 -11   3  12       39.94       43.51      5.08 o 
  -9   3  12       13.82       12.80      4.23 o 
  -7   3  12     1873.41     1954.70     20.66 o 
  -5   3  12     6548.53     6715.91     54.05 o 
  -3   3  12     5198.15     5396.82     48.94 o 
  -1   3  12       45.32       58.36      4.92 o 
   1   3  12       19.30       23.79      4.85 o 
   3   3  12      252.12      262.66      9.35 o 
   5   3  12      432.20      456.92     13.00 o 
   7   3  12     2643.76     2759.88     31.64 o 
   9   3  12      959.06     1075.85     22.98 o 
  11   3  12      454.21      531.21     39.40 o 
 -24   4  12      402.72      414.43     18.03 o 
 -22   4  12     1385.74     1428.34     24.61 o 
 -20   4  12     1222.78     1270.72     30.52 o 
 -18   4  12     2722.03     2625.05     31.78 o 
 -16   4  12     3337.67     3265.16     41.41 o 
 -14   4  12      859.68      762.29     12.90 o 
 -12   4  12     5537.93     5672.49     47.12 o 
 -10   4  12      582.85      648.65     15.65 o 
  -8   4  12       19.53       20.34      4.76 o 
  -6   4  12      389.55      376.96      9.27 o 
  -4   4  12     8762.59     8796.51     68.92 o 
  -2   4  12     4486.69     4445.15     37.61 o 
   0   4  12     2147.41     2111.03     33.05 o 
   2   4  12     2256.71     2273.83     25.57 o 
   4   4  12      117.57      124.29      8.42 o 
   6   4  12     3858.28     3905.90     45.24 o 
   8   4  12     3434.38     3581.51     49.87 o 
  10   4  12     2242.21     2140.58     34.06 o 
 -23   5  12        9.60        8.66     10.77 o 
 -21   5  12        3.58        6.70      9.97 o 
 -19   5  12      388.33      395.03     20.36 o 
 -17   5  12      417.41      396.21     13.36 o 
 -15   5  12     2271.35     2254.09     24.37 o 
 -13   5  12       63.63       67.26      6.26 o 
 -11   5  12      760.97      702.87     12.40 o 
  -9   5  12      274.15      248.04      8.20 o 
  -7   5  12     1220.88     1233.50     16.25 o 
  -5   5  12     2709.30     2619.83     26.50 o 
  -3   5  12      404.26      358.07      9.69 o 
  -1   5  12     3885.97     3835.55     44.93 o 
   1   5  12     1771.94     1787.02     27.07 o 
   3   5  12        5.10        8.48      6.56 o 
   5   5  12      880.95      818.83     19.11 o 
   7   5  12      162.17      112.54     11.55 o 
   9   5  12      332.48      315.18     15.35 o 
 -22   6  12      285.53      271.39     21.84 o 
 -20   6  12     1901.39     1859.65     33.46 o 
 -18   6  12       13.79       10.46      8.05 o 
 -16   6  12      887.40      864.52     20.19 o 
 -14   6  12      193.42      187.17     13.84 o 
 -12   6  12      107.42      107.12      7.08 o 
 -10   6  12      109.64      138.58      7.39 o 
  -8   6  12       78.45       79.38      6.50 o 
  -6   6  12      172.00      178.67      8.02 o 
  -4   6  12        1.80        3.25      5.58 o 
  -2   6  12       17.08       21.95      7.20 o 
   0   6  12      207.28      249.06     13.85 o 
   2   6  12      319.52      291.70     10.32 o 
   4   6  12      333.28      364.99     14.32 o 
   6   6  12     1297.83     1276.79     28.17 o 
   8   6  12        7.47       12.55     10.51 o 
 -21   7  12       10.31        5.73     12.85 o 
 -19   7  12      112.54      109.84     12.33 o 
 -17   7  12     1326.20     1225.94     22.14 o 
 -15   7  12      134.89      165.92     13.97 o 
 -13   7  12     2638.17     2704.55     33.20 o 
 -11   7  12     2490.39     2402.28     26.33 o 
  -9   7  12     2450.41     2422.14     26.43 o 
  -7   7  12     4302.14     4387.64     40.28 o 
  -5   7  12      361.04      375.87     10.91 o 
  -3   7  12     2218.13     2247.34     29.58 o 
  -1   7  12     1380.46     1368.79     27.15 o 
   1   7  12     1962.17     1956.74     48.73 o 
   3   7  12      863.15      783.77     23.67 o 
   5   7  12       16.68        0.80     11.85 o 
   7   7  12        9.14       -1.02     12.12 o 
 -20   8  12       53.84       41.85     12.18 o 
 -18   8  12      484.78      493.21     19.13 o 
 -16   8  12     1360.97     1401.77     23.95 o 
 -14   8  12     3063.67     3035.65     37.02 o 
 -12   8  12     1453.25     1487.72     27.03 o 
 -10   8  12       17.22       11.07      7.49 o 
  -8   8  12     1623.05     1658.01     21.55 o 
  -6   8  12     1874.86     1865.39     23.08 o 
  -4   8  12     5300.43     5259.21     54.06 o 
  -2   8  12     4408.99     4425.27     59.90 o 
   0   8  12       54.39       47.26     11.56 o 
   2   8  12      144.05      131.62     13.88 o 
   4   8  12      590.26      571.10     22.72 o 
   6   8  12     1335.52     1290.08     33.13 o 
 -17   9  12       26.84       10.64     11.29 o 
 -15   9  12      688.99      677.00     20.97 o 
 -13   9  12       56.80       60.53      9.37 o 
 -11   9  12        8.60       16.07      8.91 o 
  -9   9  12        3.94        6.05      7.84 o 
  -7   9  12      451.63      442.68     15.08 o 
  -5   9  12      106.78      109.91     10.50 o 
  -3   9  12      136.48      132.22     13.25 o 
  -1   9  12     1061.56     1035.61     36.50 o 
   1   9  12      706.53      721.35     23.98 o 
   3   9  12       28.61       23.86     12.57 o 
 -16  10  12       41.60       59.28     22.34 o 
 -14  10  12      205.61      171.69     14.26 o 
 -12  10  12      501.31      508.12     16.59 o 
 -10  10  12      844.79      937.59     32.56 o 
  -8  10  12      547.36      549.82     27.49 o 
  -6  10  12       91.97       93.83     12.46 o 
  -4  10  12      636.12      654.58     22.02 o 
  -2  10  12      335.90      339.33     17.51 o 
   0  10  12      176.60      169.39     24.27 o 
 -11  11  12      167.23      179.56     12.37 o 
  -9  11  12      111.52      128.26     13.95 o 
  -7  11  12      670.32      659.70     29.51 o 
  -5  11  12      876.39      940.74     34.14 o 
  -3  11  12      628.60      620.44     44.55 o 
 -25   1  13      599.42      624.74     19.69 o 
 -23   1  13     2959.71     3018.45     41.65 o 
 -21   1  13      375.83      390.82     13.09 o 
 -19   1  13      606.72      625.18     14.27 o 
 -17   1  13     1596.36     1653.42     19.59 o 
 -15   1  13    10791.88    10780.04     81.82 o 
 -13   1  13    25274.27    24108.62    172.34 o 
 -11   1  13     9540.07     9088.84     81.40 o 
  -9   1  13       21.47        7.06      3.69 o 
  -7   1  13      248.11      227.93      6.75 o 
  -5   1  13      169.38      226.11      7.28 o 
  -3   1  13     3111.74     3117.85     47.84 o 
  -1   1  13     4706.40     4825.54     37.78 o 
   1   1  13      986.75      991.25     13.91 o 
   3   1  13      240.52      249.19      8.53 o 
   5   1  13      125.77      131.89      8.81 o 
   7   1  13     1282.90     1286.18     23.56 o 
   9   1  13     1751.04     1896.52     30.18 o 
 -24   2  13      873.39      943.77     22.65 o 
 -22   2  13      285.75      294.01     14.18 o 
 -20   2  13     2231.39     2321.68     25.51 o 
 -18   2  13     1968.72     2050.32     22.92 o 
 -16   2  13     9315.63     9391.18     72.94 o 
 -14   2  13     3411.71     3434.68     31.45 o 
 -12   2  13     1177.77     1093.17     14.49 o 
 -10   2  13    10480.47    10330.37     78.39 o 
  -8   2  13      309.85      301.12      8.44 o 
  -6   2  13     2923.38     2902.92     31.16 o 
  -4   2  13     3105.29     2930.91     28.32 o 
  -2   2  13     5016.55     5123.56     46.03 o 
   0   2  13     3996.58     3916.91     32.65 o 
   2   2  13      903.89      929.69     13.81 o 
   4   2  13     1667.03     1690.42     22.43 o 
   6   2  13      988.32     1019.31     19.56 o 
   8   2  13      130.54      131.63     14.63 o 
  10   2  13      317.07      353.85     18.20 o 
 -25   3  13      585.17      651.95     28.97 o 
 -23   3  13      498.18      565.12     18.81 o 
 -21   3  13       81.27       74.09      8.70 o 
 -19   3  13      548.36      558.13     12.56 o 
 -17   3  13      108.34      113.55      7.10 o 
 -15   3  13       47.24       40.27      5.78 o 
 -13   3  13      424.69      450.51     10.14 o 
 -11   3  13      445.69      434.98      9.65 o 
  -9   3  13      132.69      137.71      8.21 o 
  -7   3  13     2742.86     2769.79     27.07 o 
  -5   3  13     1525.36     1493.34     18.17 o 
  -3   3  13      741.77      705.99     12.65 o 
  -1   3  13      529.74      472.44      9.92 o 
   1   3  13     2738.08     2675.26     28.24 o 
   3   3  13     1356.81     1349.69     19.99 o 
   5   3  13       49.36       52.19      7.91 o 
   7   3  13      522.27      498.78     16.99 o 
   9   3  13        4.53        9.17     11.71 o 
 -24   4  13      110.22      111.74     13.03 o 
 -22   4  13        5.14        2.99      8.31 o 
 -20   4  13     2122.45     2222.07     29.63 o 
 -18   4  13     2154.66     2148.10     28.06 o 
 -16   4  13       82.54       88.39      8.27 o 
 -14   4  13        3.67        1.40      5.36 o 
 -12   4  13       17.96       11.46      5.41 o 
 -10   4  13      575.84      610.93     11.50 o 
  -8   4  13     2650.86     2680.13     26.77 o 
  -6   4  13     1447.01     1376.43     17.53 o 
  -4   4  13        8.68       22.67      6.09 o 
  -2   4  13      323.64      343.19      9.86 o 
   0   4  13       63.82       66.45      8.19 o 
   2   4  13     2315.97     2437.75     27.65 o 
   4   4  13      382.53      395.39     12.57 o 
   6   4  13        0.80        9.50      8.98 o 
   8   4  13      271.36      281.88     14.43 o 
 -23   5  13     1657.96     1776.72     33.32 o 
 -21   5  13      604.87      633.09     17.05 o 
 -19   5  13      954.03     1033.91     19.96 o 
 -17   5  13      197.95      195.13     11.98 o 
 -15   5  13     1737.06     1721.51     20.99 o 
 -13   5  13      432.71      447.72     11.22 o 
 -11   5  13      338.67      327.06      9.95 o 
  -9   5  13      877.79      868.09     14.09 o 
  -7   5  13     1501.56     1437.68     18.45 o 
  -5   5  13      274.02      248.93      8.62 o 
  -3   5  13     1564.85     1529.52     19.36 o 
  -1   5  13     2047.15     2017.58     36.19 o 
   1   5  13     1202.56     1176.42     21.22 o 
   3   5  13     4397.11     4263.09     47.60 o 
   5   5  13      125.15      108.17     13.22 o 
   7   5  13       59.73       47.76     13.08 o 
 -22   6  13      738.55      780.04     23.24 o 
 -20   6  13      889.22      938.90     20.24 o 
 -18   6  13       26.84       25.21      8.31 o 
 -16   6  13      426.94      452.28     14.14 o 
 -14   6  13     3259.54     3153.08     45.46 o 
 -12   6  13     3921.40     3705.46     35.26 o 
 -10   6  13     3906.73     3768.37     35.62 o 
  -8   6  13       25.50       23.89      6.29 o 
  -6   6  13      156.21      156.32      7.78 o 
  -4   6  13      189.76      191.40      8.22 o 
  -2   6  13     4199.90     4206.04     45.38 o 
   0   6  13     1501.06     1468.63     23.99 o 
   2   6  13      356.10      334.77     31.06 o 
   4   6  13      498.90      468.18     20.40 o 
   6   6  13      315.16      274.82     17.59 o 
 -21   7  13       39.22       36.01     11.96 o 
 -19   7  13       93.56       97.86     14.07 o 
 -17   7  13      104.14       99.43      9.84 o 
 -15   7  13      382.79      359.53     13.67 o 
 -13   7  13      610.24      596.31     15.79 o 
 -11   7  13      218.31      217.66      9.07 o 
  -9   7  13      813.16      816.93     16.95 o 
  -7   7  13     1225.77     1195.99     17.76 o 
  -5   7  13      453.22      436.05     14.26 o 
  -3   7  13       26.85       34.52      8.29 o 
  -1   7  13        4.63        6.93      7.96 o 
   1   7  13      265.44      250.87     16.78 o 
   3   7  13      320.74      318.64     29.31 o 
   5   7  13      119.24      129.47     14.83 o 
 -20   8  13        8.22        6.58     11.33 o 
 -18   8  13      391.71      389.47     17.43 o 
 -16   8  13      475.71      460.74     15.69 o 
 -14   8  13     1535.72     1496.79     28.24 o 
 -12   8  13     2114.32     2038.93     28.76 o 
 -10   8  13       75.76       85.27      9.12 o 
  -8   8  13     1362.09     1364.32     19.80 o 
  -6   8  13       10.59        2.73      8.14 o 
  -4   8  13        6.64        6.77      8.41 o 
  -2   8  13      235.96      241.85     11.83 o 
   0   8  13      167.79      143.61     13.91 o 
   2   8  13       28.55       37.54     14.46 o 
   4   8  13      254.45      268.97     18.44 o 
 -17   9  13     1411.18     1410.21     32.53 o 
 -15   9  13     3523.72     3443.12     41.89 o 
 -13   9  13      110.11      126.01     10.86 o 
 -11   9  13     2080.59     2106.83     29.93 o 
  -9   9  13      519.98      533.50     21.91 o 
  -7   9  13      632.70      628.34     17.33 o 
  -5   9  13     1860.25     1926.83     29.08 o 
  -3   9  13       32.27       27.81     11.94 o 
  -1   9  13     1030.86     1023.14     27.07 o 
   1   9  13      729.09      769.57     25.56 o 
 -14  10  13      380.09      435.29     18.84 o 
 -12  10  13     1039.28     1099.64     22.53 o 
 -10  10  13      260.89      269.78     15.58 o 
  -8  10  13      606.66      657.80     21.57 o 
  -6  10  13     1605.50     1623.29     32.05 o 
  -4  10  13     2123.97     2178.64     63.31 o 
  -2  10  13     2745.74     2771.62     46.14 o 
 -26   0  14     1191.99     1093.60     44.31 o 
 -24   0  14     1159.08     1255.70     31.15 o 
 -22   0  14     2527.84     2742.64     46.83 o 
 -20   0  14      804.48      838.56     23.86 o 
 -18   0  14       17.36       11.26      9.83 o 
 -16   0  14       60.84       51.42     10.10 o 
 -14   0  14     9936.35     9535.83    205.22 o 
 -12   0  14     3479.90     3242.48     52.16 o 
 -10   0  14     6805.00     6903.32     90.29 o 
  -8   0  14     5118.68     5359.01     73.51 o 
  -6   0  14     1093.76     1007.33     24.38 o 
  -4   0  14     2871.08     2979.02     47.86 o 
  -2   0  14     2766.16     2713.04     46.54 o 
   0   0  14     5364.37     5206.16     58.48 o 
   2   0  14     2269.65     2287.02     44.28 o 
   4   0  14       13.66        7.59      8.74 o 
   6   0  14     1196.33     1345.84     33.84 o 
   8   0  14     2668.69     2803.14     53.62 o 
 -25   1  14       78.79       95.73     11.95 o 
 -23   1  14      409.03      432.61     16.86 o 
 -21   1  14     1517.21     1571.18     23.29 o 
 -19   1  14      225.68      240.18     12.32 o 
 -17   1  14      155.34      146.16      8.75 o 
 -15   1  14       96.95      101.00      7.80 o 
 -13   1  14      339.35      342.18     11.19 o 
 -11   1  14     6104.39     5872.19     55.88 o 
  -9   1  14     7489.29     7479.47     68.32 o 
  -7   1  14     1415.72     1388.41     21.06 o 
  -5   1  14     1935.85     1886.98     27.49 o 
  -3   1  14        7.38       10.01      5.20 o 
  -1   1  14       11.43       20.63      4.97 o 
   1   1  14     1253.56     1293.55     16.60 o 
   3   1  14     4001.82     4010.79     38.96 o 
   5   1  14      448.35      458.51     13.45 o 
   7   1  14      427.43      466.45     16.64 o 
   9   1  14      279.68      287.49     14.80 o 
 -24   2  14       15.01       -2.96     10.91 o 
 -22   2  14      379.38      395.81     16.77 o 
 -20   2  14        3.19       -0.39      7.47 o 
 -18   2  14      216.89      237.91     10.18 o 
 -16   2  14      359.13      317.41     11.41 o 
 -14   2  14        8.59       -2.59      6.16 o 
 -12   2  14       79.64       77.46      7.30 o 
 -10   2  14        0.74        7.65      4.58 o 
  -6   2  14        7.21        3.38      4.85 o 
  -4   2  14      287.92      299.17     10.75 o 
  -2   2  14       71.20       85.59      6.67 o 
   0   2  14      230.89      222.69      8.89 o 
   2   2  14        4.40       13.77      6.47 o 
   4   2  14        6.41        0.61      7.10 o 
   6   2  14      293.87      322.88     12.06 o 
   8   2  14      121.14      100.17     19.73 o 
 -25   3  14       40.96       43.85     11.33 o 
 -23   3  14     1046.81     1035.96     26.11 o 
 -21   3  14        8.05        2.31      9.45 o 
 -19   3  14       14.56       21.45      7.49 o 
 -17   3  14      338.24      374.96     11.12 o 
 -15   3  14      231.86      219.12      8.12 o 
 -13   3  14     7412.16     7559.19     60.64 o 
 -11   3  14     4427.67     4317.37     38.15 o 
  -9   3  14     2140.12     2027.09     22.25 o 
  -7   3  14     4725.28     4590.57     40.45 o 
  -5   3  14     3920.91     3917.13     37.93 o 
  -3   3  14      616.91      636.97     12.55 o 
  -1   3  14     1516.99     1509.46     22.21 o 
   1   3  14       20.63       30.26      7.87 o 
   3   3  14      127.87      144.09     10.29 o 
   5   3  14      901.29      894.44     20.27 o 
   7   3  14       21.72       15.19     11.80 o 
 -24   4  14      547.91      549.49     25.11 o 
 -22   4  14      647.52      686.95     25.40 o 
 -20   4  14       48.84       55.09      8.90 o 
 -18   4  14     2383.26     2328.38     33.80 o 
 -16   4  14      183.26      203.51      8.23 o 
 -14   4  14     1720.67     1725.00     20.63 o 
 -12   4  14     5235.79     5036.22     46.21 o 
 -10   4  14     5015.12     4743.89     41.62 o 
  -8   4  14    11715.86    10999.02     84.92 o 
  -6   4  14     4282.50     4219.35     38.42 o 
  -4   4  14      865.24      899.67     14.75 o 
  -2   4  14     1270.74     1303.28     18.19 o 
   0   4  14     2639.73     2678.25     33.60 o 
   2   4  14       81.80       72.14      9.16 o 
   4   4  14      587.66      540.06     16.65 o 
   6   4  14      390.73      379.66     18.57 o 
 -23   5  14     1125.44     1241.94     34.89 o 
 -21   5  14      847.78      900.11     19.74 o 
 -19   5  14       88.44      101.20      9.81 o 
 -17   5  14      300.31      288.67     11.60 o 
 -15   5  14     2082.98     1982.82     34.34 o 
 -13   5  14      849.21      793.35     14.18 o 
 -11   5  14     1449.23     1392.06     18.50 o 
  -9   5  14      448.13      461.64     11.45 o 
  -7   5  14     2330.34     2199.71     24.51 o 
  -5   5  14     1603.36     1615.48     24.52 o 
  -3   5  14     1069.35     1015.02     19.16 o 
  -1   5  14     1516.42     1464.50     23.81 o 
   1   5  14     1524.88     1491.72     30.10 o 
   3   5  14        4.97        2.69     10.57 o 
   5   5  14      162.31      191.66     15.65 o 
   7   5  14      208.42      216.50     17.04 o 
 -22   6  14        4.54        9.76     11.99 o 
 -20   6  14       79.11       74.26     10.09 o 
 -18   6  14      379.27      368.25     13.87 o 
 -16   6  14      168.14      181.16     10.42 o 
 -14   6  14       92.51       91.16      7.60 o 
 -12   6  14     1224.94     1159.47     17.53 o 
 -10   6  14     5484.30     5355.51     47.13 o 
  -8   6  14      350.98      362.50     11.61 o 
  -6   6  14      967.54     1033.92     16.55 o 
  -4   6  14     2026.22     2039.05     28.27 o 
  -2   6  14       23.80       26.93      8.12 o 
   0   6  14       13.43       15.12      8.27 o 
   2   6  14      350.39      372.13     17.77 o 
   4   6  14        9.04      -11.64     11.64 o 
   6   6  14       87.79      115.73     15.33 o 
 -21   7  14     1902.10     2010.58     36.40 o 
 -19   7  14      922.32      960.64     20.82 o 
 -17   7  14      300.13      299.45     12.96 o 
 -15   7  14     1702.89     1617.75     25.39 o 
 -13   7  14     2444.32     2412.14     31.43 o 
 -11   7  14      353.67      352.25     11.43 o 
  -9   7  14     4112.13     4121.37     39.23 o 
  -7   7  14      717.86      731.86     14.70 o 
  -5   7  14      761.82      749.12     17.57 o 
  -3   7  14      482.19      504.73     15.76 o 
  -1   7  14      234.31      231.93     12.03 o 
   1   7  14     2472.46     2408.27     41.48 o 
   3   7  14     1146.04     1145.63     29.91 o 
 -18   8  14     1510.32     1516.13     30.94 o 
 -16   8  14      275.90      301.58     13.17 o 
 -14   8  14      724.53      774.68     18.67 o 
 -12   8  14     1101.72     1124.55     21.22 o 
 -10   8  14      534.24      519.50     13.34 o 
  -8   8  14      403.48      391.87     12.16 o 
  -6   8  14      130.60      142.78     10.78 o 
  -4   8  14      147.23      152.77     11.06 o 
  -2   8  14     1467.61     1519.65     31.84 o 
   0   8  14      990.94     1029.23     39.56 o 
   2   8  14      874.05      909.31     27.41 o 
 -17   9  14       14.51        1.47     11.47 o 
 -15   9  14       63.36       60.57     10.46 o 
 -13   9  14       60.62       75.59     10.13 o 
 -11   9  14       86.56       95.39     10.30 o 
  -9   9  14       63.38       44.32     11.22 o 
  -7   9  14        1.53       -2.02      8.97 o 
  -5   9  14      270.83      252.51     13.28 o 
  -3   9  14        6.30       -3.25     10.96 o 
  -1   9  14      153.72      134.60     15.00 o 
 -12  10  14      261.85      289.50     14.02 o 
 -10  10  14      843.95      889.26     24.41 o 
  -8  10  14      487.48      488.45     20.45 o 
  -6  10  14      319.02      367.90     23.70 o 
  -4  10  14       11.95       19.86     13.51 o 
 -25   1  15      898.66      920.62     27.36 o 
 -23   1  15     2410.37     2597.01     41.69 o 
 -21   1  15      220.67      238.60     11.33 o 
 -19   1  15       33.70       33.35      7.74 o 
 -17   1  15     1310.54     1313.13     20.80 o 
 -15   1  15      174.45      151.93      8.83 o 
 -13   1  15     1424.56     1453.03     21.64 o 
 -11   1  15       63.69       86.50     19.07 o 
  -9   1  15      906.11      939.34     17.36 o 
  -7   1  15     3010.90     2825.38     33.05 o 
  -5   1  15     1753.26     1666.00     23.92 o 
  -3   1  15     7039.57     6783.77     64.96 o 
  -1   1  15     1549.63     1527.31     20.39 o 
   1   1  15       84.02       84.62      7.79 o 
   3   1  15      793.36      833.63     18.74 o 
   5   1  15     1803.86     1835.84     33.56 o 
   7   1  15      168.31      166.50     23.51 o 
 -24   2  15      166.61      165.23     13.18 o 
 -22   2  15      799.16      784.67     20.75 o 
 -20   2  15     5969.57     6202.14     70.74 o 
 -18   2  15     1319.39     1312.88     20.99 o 
 -16   2  15     1374.28     1447.01     21.99 o 
 -14   2  15       18.75       12.34      6.81 o 
 -12   2  15     1789.88     1681.26     23.68 o 
 -10   2  15     5154.44     4659.65     47.39 o 
  -8   2  15     3257.66     2985.98     34.49 o 
  -6   2  15     2913.10     2742.60     32.67 o 
  -4   2  15      535.24      538.11     13.37 o 
  -2   2  15      424.51      507.98     12.13 o 
   0   2  15     4985.89     5053.64     70.66 o 
   2   2  15     4108.94     4028.26     45.20 o 
   4   2  15      221.46      199.09     13.09 o 
   6   2  15      655.81      657.85     22.22 o 
 -25   3  15      163.00      185.73     14.45 o 
 -23   3  15       69.16       63.37     11.72 o 
 -21   3  15     1235.27     1287.92     26.15 o 
 -19   3  15     1938.86     1917.01     37.00 o 
 -17   3  15      371.78      396.62     13.80 o 
 -15   3  15      777.44      752.96     16.17 o 
 -13   3  15      865.22      841.64     16.66 o 
 -11   3  15     1561.03     1413.49     22.61 o 
  -9   3  15     7828.26     7435.37     70.88 o 
  -7   3  15     1248.22     1224.22     17.18 o 
  -5   3  15       17.32       29.52      6.93 o 
  -3   3  15     1125.42     1151.86     17.32 o 
  -1   3  15        6.81       14.85      7.56 o 
   1   3  15     1210.53     1209.33     22.18 o 
   3   3  15      791.13      827.12     19.72 o 
   5   3  15      637.23      645.14     18.75 o 
   7   3  15      415.91      428.38     24.52 o 
 -24   4  15      120.19      145.57     13.86 o 
 -22   4  15      346.22      327.29     15.76 o 
 -20   4  15     1542.97     1584.14     29.30 o 
 -18   4  15       40.50       52.22      8.17 o 
 -16   4  15        1.29        4.51      7.03 o 
 -14   4  15      176.84      182.83      9.67 o 
 -12   4  15      607.98      649.83     12.83 o 
 -10   4  15     2594.76     2337.51     25.45 o 
  -8   4  15     1753.21     1612.02     23.46 o 
  -6   4  15     1409.88     1404.19     18.87 o 
  -4   4  15       21.27       30.87      6.34 o 
  -2   4  15       86.49       89.71      8.90 o 
   0   4  15      445.65      438.47     14.91 o 
   2   4  15     2125.68     2140.85     31.07 o 
   4   4  15       72.60       85.61     10.78 o 
   6   4  15        7.29       10.99     12.30 o 
 -23   5  15      132.47      156.62     14.61 o 
 -21   5  15     3051.20     3070.88     44.70 o 
 -19   5  15      984.66      990.04     28.43 o 
 -17   5  15      533.28      512.28     17.50 o 
 -15   5  15      580.99      580.37     12.81 o 
 -13   5  15     1340.62     1271.02     21.19 o 
 -11   5  15     4705.28     4477.44     40.87 o 
  -9   5  15     2486.82     2423.05     30.33 o 
  -7   5  15     2451.57     2344.93     32.72 o 
  -5   5  15     1616.22     1632.58     21.15 o 
  -3   5  15     1721.78     1702.12     25.72 o 
  -1   5  15      170.53      185.00     11.09 o 
   1   5  15     2324.44     2392.30     33.29 o 
   3   5  15     2027.06     2023.29     37.48 o 
   5   5  15      697.77      704.82     26.63 o 
 -22   6  15     1239.91     1286.71     36.15 o 
 -20   6  15      155.13      186.29     14.06 o 
 -18   6  15      422.32      422.73     14.90 o 
 -16   6  15     1680.83     1691.82     25.63 o 
 -14   6  15      230.87      234.37     10.17 o 
 -12   6  15     2049.38     2082.35     24.64 o 
 -10   6  15      899.67      967.89     16.36 o 
  -8   6  15     2693.78     2657.92     28.91 o 
  -6   6  15     3633.32     3567.69     35.55 o 
  -4   6  15     1010.20      977.63     19.59 o 
  -2   6  15     2174.69     2181.98     30.87 o 
   0   6  15     1321.74     1396.87     25.06 o 
   2   6  15     1037.94     1015.54     27.60 o 
   4   6  15      996.21     1064.34     29.45 o 
 -21   7  15     1304.76     1427.21     38.32 o 
 -19   7  15      103.19      114.92     11.11 o 
 -17   7  15      220.71      214.10     12.17 o 
 -15   7  15       29.36       20.65      8.69 o 
 -13   7  15       48.80       41.33      8.79 o 
 -11   7  15      682.41      714.94     18.52 o 
  -9   7  15     1635.93     1618.95     24.66 o 
  -7   7  15      313.36      308.74     12.59 o 
  -5   7  15      566.62      595.63     19.36 o 
  -3   7  15       80.09       71.21      9.79 o 
  -1   7  15        6.15       11.72     11.10 o 
   1   7  15      864.06      869.53     26.08 o 
   3   7  15      407.02      376.18     20.15 o 
 -18   8  15      479.46      486.01     17.02 o 
 -16   8  15      319.70      326.84     13.82 o 
 -14   8  15      310.54      340.15     13.62 o 
 -12   8  15       70.17       66.05     11.73 o 
 -10   8  15      682.23      652.26     14.93 o 
  -8   8  15      850.46      883.30     19.60 o 
  -6   8  15      775.11      725.94     18.80 o 
  -4   8  15     1701.91     1734.38     28.22 o 
  -2   8  15     3927.13     3804.58     55.24 o 
   0   8  15      127.78      127.48     14.86 o 
 -15   9  15       95.12       99.93     11.34 o 
 -13   9  15      144.56      165.61     15.09 o 
 -11   9  15      834.66      835.60     19.85 o 
  -9   9  15       71.39       66.49     11.95 o 
  -7   9  15     1026.31     1022.88     22.24 o 
  -5   9  15      969.12     1019.77     28.97 o 
  -3   9  15      347.40      379.08     26.95 o 
 -10  10  15      404.63      407.45     18.83 o 
  -8  10  15     1199.09     1266.00     31.15 o 
 -24   0  16      670.49      654.87     24.51 o 
 -22   0  16       14.71       10.59     11.89 o 
 -20   0  16      333.96      306.16     16.62 o 
 -18   0  16     1172.64     1218.66     45.17 o 
 -16   0  16     1630.25     1616.95     48.24 o 
 -14   0  16     1781.19     1701.56     35.66 o 
 -12   0  16      337.65      392.15     18.18 o 
 -10   0  16    14716.91    14330.60    275.91 o 
  -8   0  16     5844.17     5375.08    120.10 o 
  -4   0  16     6030.16     5682.08     80.96 o 
  -2   0  16      262.72      242.75     15.99 o 
   0   0  16     1798.95     1891.11     74.38 o 
   2   0  16     5354.54     5646.05     83.08 o 
   4   0  16       64.92       47.38     20.13 o 
   6   0  16      216.63      224.12     28.60 o 
 -25   1  16        4.44       -5.93     11.14 o 
 -23   1  16      340.63      361.26     13.97 o 
 -21   1  16     1258.63     1318.16     22.52 o 
 -19   1  16      117.52      115.13      9.40 o 
 -17   1  16      237.81      191.69     10.00 o 
 -15   1  16      689.60      691.82     18.11 o 
 -13   1  16      472.92      498.28     15.31 o 
 -11   1  16     3247.83     3138.57     36.16 o 
  -9   1  16      354.66      338.28     12.28 o 
  -7   1  16     1522.09     1380.50     22.01 o 
  -5   1  16     1961.71     1875.78     26.51 o 
  -3   1  16      154.05      170.87     10.14 o 
  -1   1  16     1802.76     1876.90     27.36 o 
   1   1  16      276.89      291.34     14.97 o 
   3   1  16      430.56      454.51     19.08 o 
   5   1  16      572.90      662.05     27.77 o 
 -24   2  16      389.85      368.83     16.65 o 
 -22   2  16     1761.11     1860.65     32.41 o 
 -20   2  16        0.33       -1.22      7.78 o 
 -18   2  16        0.63       -1.34      7.35 o 
 -16   2  16     1010.71     1032.42     18.96 o 
 -14   2  16     1124.32     1118.80     19.62 o 
 -12   2  16      577.96      576.41     14.64 o 
 -10   2  16       25.38       28.71      7.49 o 
  -8   2  16      805.24      693.66     15.95 o 
  -6   2  16     2786.24     2501.76     31.66 o 
  -4   2  16     1704.97     1547.08     23.97 o 
  -2   2  16       51.16       58.85      8.33 o 
   0   2  16       61.91       66.92     11.16 o 
   2   2  16      194.46      189.64     13.53 o 
   4   2  16        0.26        0.24     10.66 o 
   6   2  16      396.66      388.42     24.30 o 
 -23   3  16      351.86      361.54     39.80 o 
 -21   3  16      493.81      514.45     18.91 o 
 -19   3  16     1492.83     1532.67     23.88 o 
 -17   3  16      119.30      104.51      8.93 o 
 -15   3  16      120.50      125.62      9.14 o 
 -13   3  16     1881.35     1806.26     25.51 o 
 -11   3  16     3092.18     2947.28     34.80 o 
  -9   3  16     1003.59      934.17     18.06 o 
  -7   3  16     2662.90     2569.41     32.09 o 
  -5   3  16     1010.06     1022.48     31.68 o 
  -3   3  16     1729.66     1734.83     32.14 o 
  -1   3  16     4518.97     4534.42     49.18 o 
   1   3  16       16.70       18.81      8.87 o 
   3   3  16      677.87      694.78     19.30 o 
   5   3  16      792.73      830.45     25.64 o 
 -24   4  16     1203.89     1204.48     27.90 o 
 -22   4  16       14.63       22.60     11.35 o 
 -20   4  16      292.60      327.87     15.37 o 
 -18   4  16     3694.16     3764.91     41.88 o 
 -16   4  16     1063.20     1089.43     20.59 o 
 -14   4  16     1812.30     1739.12     25.05 o 
 -12   4  16       28.90       41.78      7.85 o 
 -10   4  16      117.88      133.14     12.83 o 
  -8   4  16     2851.54     2839.95     39.53 o 
  -6   4  16     3079.76     3079.07     31.77 o 
  -4   4  16      765.37      765.32     14.89 o 
  -2   4  16      609.23      604.96     16.50 o 
   0   4  16       14.67       14.87      8.83 o 
   2   4  16      969.55     1012.34     25.83 o 
   4   4  16     2220.54     2294.86     46.66 o 
 -23   5  16      659.30      672.71     22.41 o 
 -21   5  16     1169.42     1207.14     26.98 o 
 -19   5  16     1202.66     1190.34     32.55 o 
 -17   5  16       44.07       40.75     10.42 o 
 -15   5  16      672.94      643.86     15.90 o 
 -13   5  16        9.90       15.03      7.73 o 
 -11   5  16      103.64      115.85      7.78 o 
  -9   5  16      605.92      608.62     13.50 o 
  -7   5  16      421.52      400.51     13.80 o 
  -5   5  16      138.13      112.78      9.52 o 
  -3   5  16       26.22       23.12      8.47 o 
  -1   5  16      310.08      320.17     13.44 o 
   1   5  16      103.20       90.25     10.96 o 
   3   5  16        5.17        8.20     12.49 o 
 -22   6  16        5.09        4.71     11.37 o 
 -20   6  16        9.39       10.63     11.17 o 
 -18   6  16       52.66       32.72     11.27 o 
 -16   6  16       79.15       84.86     11.62 o 
 -14   6  16       52.07       63.14      8.98 o 
 -12   6  16       25.90       31.96      7.14 o 
 -10   6  16      317.56      354.31     11.66 o 
  -8   6  16      193.74      175.66     11.15 o 
  -6   6  16      476.18      487.70     16.28 o 
  -4   6  16      237.14      227.64     13.30 o 
  -2   6  16        4.12       -3.82      8.58 o 
   0   6  16      295.76      316.31     17.38 o 
   2   6  16      154.78      148.59     26.29 o 
 -19   7  16      465.19      436.80     19.02 o 
 -17   7  16      383.80      414.03     17.98 o 
 -15   7  16     1379.12     1459.42     40.01 o 
 -13   7  16       68.93       88.69      8.51 o 
 -11   7  16     1130.61     1143.22     18.57 o 
  -9   7  16     1252.50     1223.82     19.38 o 
  -7   7  16       27.67       18.64      8.79 o 
  -5   7  16     2786.33     2765.54     36.32 o 
  -3   7  16     1561.67     1587.27     26.96 o 
  -1   7  16       59.66       76.01     13.29 o 
   1   7  16       42.55       49.14     13.60 o 
 -18   8  16      664.31      678.68     22.13 o 
 -16   8  16      551.65      549.52     24.83 o 
 -14   8  16      403.12      386.80     14.99 o 
 -12   8  16      528.29      544.39     17.47 o 
 -10   8  16      706.96      684.34     17.41 o 
  -8   8  16      538.86      548.49     16.87 o 
  -6   8  16     1624.12     1616.48     27.43 o 
  -4   8  16      313.85      310.05     14.34 o 
  -2   8  16      785.46      778.88     25.69 o 
 -15   9  16      123.51      122.37     11.86 o 
 -13   9  16        5.49       -2.54      9.24 o 
 -11   9  16        9.31       -0.33     11.31 o 
  -9   9  16        8.18        4.17     11.06 o 
  -7   9  16      448.30      458.51     17.18 o 
  -5   9  16       82.28       81.70     13.97 o 
 -25   1  17       30.33       15.44     11.54 o 
 -23   1  17       91.43      111.42     10.58 o 
 -21   1  17      133.58      146.00     10.41 o 
 -19   1  17     1815.21     1795.87     26.36 o 
 -17   1  17     3169.61     3039.08     36.16 o 
 -15   1  17       53.02       40.67      7.85 o 
 -13   1  17      334.01      319.62     12.34 o 
 -11   1  17      157.31      175.11      9.98 o 
  -9   1  17      353.74      319.51     12.05 o 
  -7   1  17     1814.37     1664.42     25.22 o 
  -5   1  17     2660.34     2594.48     33.42 o 
  -3   1  17     2018.91     2011.57     28.91 o 
  -1   1  17     1008.52     1060.51     21.19 o 
   1   1  17     1289.65     1336.83     28.67 o 
   3   1  17     1421.86     1426.71     62.35 o 
 -24   2  17      370.37      370.03     16.92 o 
 -22   2  17     2563.58     2561.07     33.38 o 
 -20   2  17      407.26      392.85     14.31 o 
 -18   2  17       63.78       71.22      8.98 o 
 -16   2  17     1647.50     1576.75     24.23 o 
 -14   2  17     1384.74     1404.65     22.67 o 
 -12   2  17      214.45      208.91     10.56 o 
 -10   2  17      314.01      293.59     12.61 o 
  -8   2  17     1499.28     1550.04     24.41 o 
  -6   2  17     1352.87     1299.12     22.41 o 
  -4   2  17     2720.76     2669.18     34.09 o 
  -2   2  17     2674.09     2571.77     33.84 o 
   0   2  17     2354.15     2351.91     38.76 o 
   2   2  17     1083.47     1134.67     27.43 o 
   4   2  17     1990.14     2106.17     56.58 o 
 -23   3  17      237.69      255.45     15.01 o 
 -21   3  17      701.82      721.39     21.59 o 
 -19   3  17     2416.29     2477.91     32.09 o 
 -17   3  17      210.38      212.93     10.86 o 
 -15   3  17       21.37       21.35      7.97 o 
 -13   3  17      730.28      704.41     16.69 o 
 -11   3  17      417.67      432.31     13.93 o 
  -9   3  17     1188.25     1314.30     26.63 o 
  -7   3  17        4.95        5.05      7.69 o 
  -5   3  17      410.31      398.15     13.99 o 
  -3   3  17      367.87      361.77     16.38 o 
  -1   3  17       24.72       14.15     10.18 o 
   1   3  17      789.41      768.11     23.26 o 
   3   3  17        5.71        5.15     11.46 o 
 -22   4  17      158.86      141.11     16.47 o 
 -20   4  17       25.37       29.65     11.06 o 
 -18   4  17      400.83      396.46     14.07 o 
 -16   4  17     1218.29     1193.36     21.17 o 
 -14   4  17      100.68       97.12      9.05 o 
 -12   4  17      229.13      240.73     11.07 o 
 -10   4  17       47.74       54.70      8.53 o 
  -8   4  17      266.94      249.41     11.34 o 
  -6   4  17      222.82      208.38     10.90 o 
  -4   4  17     1170.70     1124.03     25.98 o 
  -2   4  17      343.79      354.35     16.65 o 
   0   4  17     1789.45     1759.18     34.15 o 
   2   4  17     1019.17     1043.75     27.52 o 
 -21   5  17     2107.51     2202.93     37.30 o 
 -19   5  17      459.74      483.52     22.64 o 
 -17   5  17      875.62      890.34     18.97 o 
 -15   5  17       11.39        8.71      8.08 o 
 -13   5  17      168.59      178.25     10.65 o 
 -11   5  17     1325.49     1364.69     30.36 o 
  -9   5  17      953.04      952.34     22.84 o 
  -7   5  17       13.16       17.68      7.95 o 
  -5   5  17       60.66       67.10     18.93 o 
  -3   5  17      291.12      266.38     16.24 o 
  -1   5  17     3189.56     3234.13     48.86 o 
   1   5  17     3123.65     3084.86     57.91 o 
 -20   6  17       61.01       68.87     15.52 o 
 -18   6  17     2020.83     2040.30     35.47 o 
 -16   6  17     3604.32     3546.10     48.90 o 
 -14   6  17     1691.63     1699.77     26.20 o 
 -12   6  17      985.79      998.14     22.57 o 
 -10   6  17       22.54       11.58      8.33 o 
  -8   6  17      468.08      454.84     14.83 o 
  -6   6  17     1857.28     1736.52     32.47 o 
  -4   6  17      816.06      808.14     19.54 o 
  -2   6  17       59.94       59.31     10.98 o 
   0   6  17      284.94      301.56     32.92 o 
 -19   7  17      238.26      279.83     16.30 o 
 -17   7  17       24.72       24.90     11.60 o 
 -15   7  17      123.66      134.76     12.78 o 
 -13   7  17     1871.60     1835.80     27.90 o 
 -11   7  17      962.17      962.91     20.18 o 
  -9   7  17     1068.18     1101.84     26.22 o 
  -7   7  17      176.66      172.30     11.88 o 
  -5   7  17      217.61      265.70     13.30 o 
  -3   7  17      226.05      257.18     14.13 o 
  -1   7  17       37.18       34.32     13.00 o 
 -16   8  17       92.93       88.59     12.95 o 
 -14   8  17     1133.87     1130.42     26.49 o 
 -12   8  17      104.43      106.81     15.98 o 
 -10   8  17     1446.90     1420.05     25.14 o 
  -8   8  17       21.46       10.73      9.57 o 
  -6   8  17       38.75       35.73     11.92 o 
  -4   8  17     1056.77     1032.50     28.22 o 
 -24   0  18      780.96      818.83     27.81 o 
 -22   0  18      431.18      422.20     22.04 o 
 -20   0  18     2202.19     2219.67     43.13 o 
 -18   0  18      479.84      456.52     21.13 o 
 -16   0  18       20.05       12.05     10.96 o 
 -14   0  18      946.74      887.64     26.33 o 
 -12   0  18     2334.66     2179.41     42.17 o 
 -10   0  18      267.87      301.68     24.61 o 
  -8   0  18     1320.47     1332.45     32.81 o 
  -6   0  18      768.92      842.70     41.30 o 
  -4   0  18       19.35       39.20     12.77 o 
  -2   0  18       73.15       72.63     19.39 o 
   0   0  18      653.73      672.33     26.28 o 
   2   0  18     1172.72     1251.07     51.67 o 
 -23   1  18      816.77      793.75     19.13 o 
 -21   1  18        7.44        7.37      8.71 o 
 -19   1  18      201.69      166.00     10.93 o 
 -17   1  18     1429.64     1372.28     27.73 o 
 -15   1  18      637.66      618.09     16.01 o 
 -13   1  18      547.52      537.35     18.14 o 
 -11   1  18     3301.44     3177.79     38.18 o 
  -9   1  18        6.17        9.98      8.01 o 
  -7   1  18      101.85      123.83     13.43 o 
  -5   1  18       88.83       85.54      9.64 o 
  -3   1  18      435.19      405.37     14.74 o 
  -1   1  18     1009.40      976.26     25.21 o 
   1   1  18      168.95      203.93     14.80 o 
   3   1  18       68.73       87.90     17.69 o 
 -24   2  18      173.28      160.80     14.34 o 
 -22   2  18       56.11       58.53      9.93 o 
 -20   2  18      112.05       88.03      9.82 o 
 -18   2  18       23.81       19.00      8.54 o 
 -16   2  18        0.19        2.67      7.73 o 
 -14   2  18      211.50      183.08     10.64 o 
 -12   2  18      109.74       91.91      9.45 o 
 -10   2  18        0.68       -3.64      7.62 o 
  -8   2  18        2.57        5.86      7.85 o 
  -6   2  18      160.85      139.48     10.53 o 
  -4   2  18        0.99       -0.71      8.03 o 
  -2   2  18       30.57       36.80     11.49 o 
   0   2  18      501.93      505.98     32.65 o 
   2   2  18       81.44      110.62     14.49 o 
 -23   3  18       46.71       34.72     11.83 o 
 -21   3  18      128.70      131.65     13.51 o 
 -19   3  18      129.18      126.00     10.44 o 
 -17   3  18     1385.69     1350.54     22.99 o 
 -15   3  18     1618.09     1584.21     25.03 o 
 -13   3  18       16.11        7.76      7.84 o 
 -11   3  18      493.15      500.57     15.22 o 
  -9   3  18      907.76      966.56     19.79 o 
  -7   3  18     1415.24     1447.58     29.02 o 
  -5   3  18      160.36      149.37     10.61 o 
  -3   3  18       13.97       20.18     11.01 o 
  -1   3  18      108.64      118.49     19.83 o 
   1   3  18      149.52      151.77     14.67 o 
 -22   4  18      453.17      455.62     19.56 o 
 -20   4  18     1536.73     1499.85     30.09 o 
 -18   4  18       40.65       33.92      8.80 o 
 -16   4  18      540.32      516.37     15.62 o 
 -14   4  18     4319.60     4220.02     46.72 o 
 -12   4  18     1912.48     1832.43     27.39 o 
 -10   4  18      544.53      581.59     16.14 o 
  -8   4  18     1459.43     1468.02     24.73 o 
  -6   4  18      563.04      549.48     16.21 o 
  -4   4  18     1878.18     1823.97     34.36 o 
  -2   4  18     1169.22     1088.82     26.95 o 
   0   4  18      121.74      139.39     14.74 o 
 -21   5  18      923.98      943.75     25.09 o 
 -19   5  18      999.33     1011.26     25.48 o 
 -17   5  18     1894.65     1852.26     46.66 o 
 -15   5  18       99.61       97.68     10.04 o 
 -13   5  18      232.40      238.07     11.92 o 
 -11   5  18      444.06      434.52     14.96 o 
  -9   5  18     1307.90     1291.09     23.01 o 
  -7   5  18     1525.87     1475.58     30.66 o 
  -5   5  18      436.04      447.63     19.18 o 
  -3   5  18     1042.43     1033.31     26.66 o 
  -1   5  18      396.53      402.01     19.16 o 
 -20   6  18        4.54       -2.03     19.25 o 
 -18   6  18        0.90        3.78     10.83 o 
 -16   6  18        2.82       -3.11     10.66 o 
 -14   6  18      116.28      122.29     10.54 o 
 -12   6  18      871.39      899.20     23.65 o 
 -10   6  18      401.93      412.52     14.93 o 
  -8   6  18       57.95       55.35     11.82 o 
  -6   6  18       77.90       85.77     12.37 o 
  -4   6  18      163.09      186.22     14.82 o 
  -2   6  18      105.34      122.45     14.56 o 
 -17   7  18      484.29      503.00     20.07 o 
 -15   7  18      524.82      558.48     20.07 o 
 -13   7  18      756.51      793.13     20.80 o 
 -11   7  18     1386.46     1360.12     24.29 o 
  -9   7  18      545.70      544.93     21.02 o 
  -7   7  18     1216.76     1260.86     29.12 o 
  -5   7  18      447.30      473.93     20.44 o 
 -14   8  18      568.78      577.36     21.20 o 
 -12   8  18      768.28      791.45     57.39 o 
 -10   8  18      396.30      409.66     18.48 o 
  -8   8  18      686.84      711.10     27.90 o 
 -23   1  19     1147.04     1186.91     29.60 o 
 -21   1  19     1859.40     1847.48     28.38 o 
 -19   1  19     2768.14     2738.57     35.32 o 
 -17   1  19     1187.46     1160.55     21.86 o 
 -15   1  19     2461.32     2368.83     32.17 o 
 -13   1  19       33.31       29.75      8.87 o 
 -11   1  19       15.88       25.09      8.52 o 
  -9   1  19     2485.22     2417.35     33.11 o 
  -7   1  19      688.49      728.60     18.28 o 
  -5   1  19     1373.03     1404.59     25.14 o 
  -3   1  19        7.97        7.10      9.10 o 
  -1   1  19        9.45        4.45     11.28 o 
   1   1  19      203.59      180.06     19.94 o 
 -22   2  19     2223.06     2218.89     32.32 o 
 -20   2  19     1914.55     1868.16     28.38 o 
 -18   2  19     3162.89     3183.72     38.99 o 
 -16   2  19      550.03      543.45     16.13 o 
 -14   2  19      359.77      323.79     12.98 o 
 -12   2  19     1289.33     1179.42     22.22 o 
 -10   2  19      350.53      305.57     15.31 o 
  -8   2  19       52.15       91.55     15.77 o 
  -6   2  19     1792.77     1854.40     28.86 o 
  -4   2  19     1116.38     1133.26     22.64 o 
  -2   2  19     1175.37     1107.97     27.77 o 
   0   2  19      104.75      114.16     14.12 o 
 -23   3  19      423.69      410.12     18.44 o 
 -21   3  19        9.38        5.95      9.47 o 
 -19   3  19       28.56       33.69      9.31 o 
 -17   3  19       12.18       15.26      8.73 o 
 -15   3  19      644.38      632.20     16.89 o 
 -13   3  19      216.15      216.94     11.69 o 
 -11   3  19       33.71       34.84      8.67 o 
  -9   3  19      590.39      548.40     16.57 o 
  -7   3  19      173.69      169.60     11.39 o 
  -5   3  19      152.71      170.36     13.97 o 
  -3   3  19      825.02      786.30     24.08 o 
  -1   3  19     1330.66     1333.96     31.21 o 
 -22   4  19      760.47      758.05     23.80 o 
 -20   4  19      356.44      364.84     18.64 o 
 -18   4  19      171.10      187.77     12.72 o 
 -16   4  19       35.94       19.76      8.89 o 
 -14   4  19      653.87      637.27     17.27 o 
 -12   4  19       26.34       20.26      8.82 o 
 -10   4  19      157.42      135.71     10.91 o 
  -8   4  19       32.72       19.00      8.80 o 
  -6   4  19      217.87      230.36     15.03 o 
  -4   4  19       65.04       61.49     12.62 o 
  -2   4  19      604.98      571.46     22.39 o 
 -21   5  19      223.78      266.25     16.12 o 
 -19   5  19      296.99      302.17     16.43 o 
 -17   5  19      141.19      127.32     11.05 o 
 -15   5  19      101.32      100.51     10.40 o 
 -13   5  19      278.44      274.25     12.78 o 
 -11   5  19      381.14      371.97     14.70 o 
  -9   5  19       40.48       37.90      9.26 o 
  -7   5  19      125.81      125.40     14.01 o 
  -5   5  19      518.19      512.41     21.03 o 
  -3   5  19      448.99      468.33     20.33 o 
 -18   6  19      190.26      208.17     15.04 o 
 -16   6  19      200.95      216.51     15.01 o 
 -14   6  19      520.99      499.05     16.55 o 
 -12   6  19      707.87      700.22     22.36 o 
 -10   6  19     1051.79     1034.90     21.69 o 
  -8   6  19      228.24      253.26     16.10 o 
  -6   6  19     2029.20     2066.81     38.29 o 
  -4   6  19     1154.13     1140.85     34.48 o 
 -15   7  19     1014.92      988.53     26.76 o 
 -13   7  19     1194.06     1150.31     27.94 o 
 -11   7  19       17.65        1.89     11.14 o 
  -9   7  19      635.93      654.79     22.32 o 
  -7   7  19      406.00      405.25     19.47 o 
 -22   0  20      333.98      336.05     26.45 o 
 -20   0  20      494.47      485.79     22.88 o 
 -18   0  20     3491.14     3532.67     59.87 o 
 -16   0  20     1791.47     1908.28     40.95 o 
 -14   0  20     5151.85     5130.25     78.31 o 
 -12   0  20     4018.61     3648.75     61.75 o 
 -10   0  20      257.42      249.62     17.73 o 
  -8   0  20      612.46      560.88     43.69 o 
  -6   0  20       52.92       47.08     14.01 o 
  -4   0  20     1114.25     1204.28     34.45 o 
  -2   0  20     2100.72     2187.81     70.82 o 
 -23   1  20       92.71       79.56     11.31 o 
 -21   1  20      352.03      356.34     15.73 o 
 -19   1  20      204.79      193.99     12.02 o 
 -17   1  20      652.56      620.89     17.38 o 
 -15   1  20      639.03      608.43     17.27 o 
 -13   1  20     2503.52     2434.62     33.62 o 
 -11   1  20      383.06      377.93     14.76 o 
  -9   1  20       57.83       63.44      9.78 o 
  -7   1  20      718.72      722.81     19.08 o 
  -5   1  20       74.30       84.83     15.70 o 
  -3   1  20       90.25      122.30     13.89 o 
  -1   1  20      801.55      822.70     30.98 o 
 -22   2  20      707.84      755.40     19.84 o 
 -20   2  20      395.15      425.41     15.47 o 
 -18   2  20      640.97      641.90     17.86 o 
 -16   2  20        3.88       11.27     10.61 o 
 -14   2  20        7.96       -4.24      8.56 o 
 -12   2  20      768.19      742.44     19.75 o 
 -10   2  20       69.08       63.40      9.76 o 
  -8   2  20      140.78      131.60     11.08 o 
  -6   2  20       23.53       32.52      9.71 o 
  -4   2  20      331.74      343.53     17.80 o 
  -2   2  20       34.42       50.42     12.84 o 
 -21   3  20      733.61      751.20     19.38 o 
 -19   3  20      314.42      339.95     14.18 o 
 -17   3  20     3320.23     3269.33     40.57 o 
 -15   3  20     2584.83     2456.20     33.87 o 
 -13   3  20      129.84      123.81     10.87 o 
 -11   3  20      210.16      197.06     11.79 o 
  -9   3  20     1154.53     1141.68     31.53 o 
  -7   3  20      850.78      887.95     20.96 o 
  -5   3  20     1713.17     1668.04     33.89 o 
  -3   3  20       17.63       31.17     12.17 o 
 -20   4  20      606.30      579.38     21.39 o 
 -18   4  20      490.19      441.27     16.01 o 
 -16   4  20     1071.08     1039.29     21.74 o 
 -14   4  20      600.18      621.24     17.64 o 
 -12   4  20      703.80      741.37     18.94 o 
 -10   4  20     2431.42     2364.77     33.67 o 
  -8   4  20      428.09      417.24     15.66 o 
  -6   4  20       28.29       31.65     12.13 o 
  -4   4  20     2380.42     2476.35     43.27 o 
 -19   5  20        2.98        3.63     13.09 o 
 -17   5  20      347.01      330.10     14.32 o 
 -15   5  20        4.05       11.14      9.56 o 
 -13   5  20      767.11      738.48     19.21 o 
 -11   5  20        8.22       19.89      9.55 o 
  -9   5  20      159.69      182.26     15.06 o 
  -7   5  20      812.04      789.61     25.25 o 
  -5   5  20      164.90      147.15     15.54 o 
 -16   6  20      173.20      189.18     15.38 o 
 -14   6  20      866.60      877.84     21.17 o 
 -12   6  20     1165.60     1182.29     36.35 o 
 -10   6  20      228.72      227.34     16.15 o 
  -8   6  20       13.04      -11.58     11.58 o 
 -21   1  21      933.92      909.82     21.15 o 
 -19   1  21      371.21      358.66     14.60 o 
 -17   1  21       52.86       54.54     10.04 o 
 -15   1  21      521.36      501.82     16.97 o 
 -13   1  21      276.84      257.02     13.06 o 
 -11   1  21      111.17      110.00     11.47 o 
  -9   1  21       70.77       81.46     10.92 o 
  -7   1  21       68.12       61.38     10.46 o 
  -5   1  21     1200.70     1243.89     25.30 o 
 -20   2  21      421.51      424.96     16.39 o 
 -18   2  21      508.31      450.89     16.50 o 
 -16   2  21      802.02      811.51     19.98 o 
 -14   2  21      432.76      489.20     16.63 o 
 -12   2  21     2288.62     2375.98     34.32 o 
 -10   2  21      655.38      674.84     18.85 o 
  -8   2  21      996.14      969.95     22.20 o 
  -6   2  21      370.22      345.04     15.71 o 
  -4   2  21       52.69       44.58     12.94 o 
 -19   3  21      383.49      382.99     15.33 o 
 -17   3  21      260.70      281.63     13.89 o 
 -15   3  21     1109.40     1088.81     22.72 o 
 -13   3  21     2108.39     2113.80     31.94 o 
 -11   3  21     1699.36     1774.34     29.22 o 
  -9   3  21      299.75      315.19     15.70 o 
  -7   3  21      169.50      145.86     14.59 o 
  -5   3  21      606.74      612.69     23.59 o 
 -18   4  21       17.21        9.41     10.07 o 
 -16   4  21       27.63       38.70     10.26 o 
 -14   4  21      109.61      123.12     11.86 o 
 -12   4  21      426.18      447.50     16.36 o 
 -10   4  21        3.00        6.55      9.51 o 
  -8   4  21       22.93       37.00     12.29 o 
  -6   4  21        9.94        4.33     11.91 o 
 -17   5  21      600.86      630.65     19.38 o 
 -15   5  21     4254.81     4264.23     61.03 o 
 -13   5  21     3340.88     3492.84     61.20 o 
 -11   5  21      330.68      384.85     15.75 o 
  -9   5  21       26.00       41.98     12.96 o 
 -20   0  22      230.81      248.34     19.48 o 
 -18   0  22      165.78      141.66     26.20 o 
 -16   0  22       99.27       92.27     15.92 o 
 -14   0  22     3510.83     3171.87     58.67 o 
 -12   0  22     1559.95     1631.75     40.12 o 
 -10   0  22     2112.93     2232.32     65.54 o 
  -8   0  22     1142.71     1179.40     35.22 o 
  -6   0  22      514.12      539.31     36.21 o 
 -19   1  22       94.17       83.63     10.98 o 
 -17   1  22      341.97      324.34     14.81 o 
 -15   1  22     1096.03     1017.89     22.80 o 
 -13   1  22     1022.19     1026.72     27.00 o 
 -11   1  22      412.42      429.60     16.79 o 
  -9   1  22      780.08      807.93     21.36 o 
  -7   1  22       57.73       57.55     11.48 o 
 -18   2  22       85.38       66.96     10.70 o 
 -16   2  22      152.79      161.83     12.54 o 
 -14   2  22      222.08      245.11     13.73 o 
 -12   2  22       97.77       97.06     11.71 o 
 -10   2  22      319.94      346.27     15.63 o 
  -8   2  22      785.82      809.92     21.63 o 
 -17   3  22      199.87      180.70     13.16 o 
 -15   3  22      889.48      915.30     21.61 o 
 -13   3  22     2656.01     2660.00     43.04 o 
 -11   3  22     2861.31     2842.64     39.44 o 
  -9   3  22      576.09      590.60     19.17 o 
 -16   4  22     1194.13     1213.05     29.14 o 
 -14   4  22      684.72      703.48     20.02 o 
 -12   4  22      482.92      524.12     18.43 o 
 -17   1  23        6.99       31.90     15.48 o 
 -15   1  23       14.86       16.14     10.50 o 
 -13   1  23      796.52      820.13     21.85 o 
 -11   1  23     2942.30     3042.44     41.80 o 
 -14   2  23       22.09       24.73     10.58 o 
                                                 
